# Supplementary material for: Six-year changes in the prevalence of obesity and obesity-related diseases in Northeastern China from 2007 to 2013
Source: Sci Rep. 2017 Jan 27;7:41518. doi: 10.1038/srep41518 (PMC5269745; doi:10.1038/srep41518)
Supplement: Supplementary Dataset 1 [file srep41518-s1.xlsx]

## Sheet: 2007 years
The clustering of various components of the subjects in 2007.
ID	sex(male=1;female=2)	age	BMI	WC	SBP	DBP	GGT	ALT	TC	LDL-C	TG	HDL-C	AST	FBG	Hypertension(1=Yes;0=No)	Diabetes(D=diabetes;PD=pre-diabetes;N=No diabetes)	Dyslipidemia(1=Yes;0=No)	Hyper-TC(1=Yes;0=NO)	Hyper-LDL-C(1=Yes;0=No)	Hyper-TG(1=Yes;0=No)	Hypo-HLD-C(1=Yes;0=No)	NAFLD(1=Yes;0=No)
130319225	1	29	28.24	90	110	80	48.2	29	5.9	3.6	1.5	1.4	25	5.9	0	PD	1	1	1	0	0	0
131209987	1	25	17.3	70	100	70	18	12.2	4.4	2.8	0.9	1.8	14.4	5	0	N	0	0	0	0	0	0
131209744	1	24	25.5	93	100	80	21.9	41.7	4	2.8	2.09	0.8	20.1	4.69	0	N	1	0	0	1	1	0
131209741	1	28	24.44	87	100	70	9.3	26.3	3.99	2.8	1.25	0.8	22	5.56	0	N	1	0	0	0	1	0
227034789	1	26	29.05	100	120	75	38.7	28.9	3.72	2.6	3.5	1.1	18.2	4.87	0	N	1	0	0	1	0	0
131209854	1	28	31.55	110	130	90	33.8	34	4.67	3.3	1.07	1.1	27	4.98	1	N	0	0	0	0	0	0
216080112	1	26	20.69	77	110	80	15.7	10.3	3.59	2.5	0.75	1.1	8	3.85	0	N	0	0	0	0	0	0
131209770	1	29	21.56	78	120	70	24.5	29.5	4.05	2.2	2.34	1.2	25.1	4.93	0	N	1	0	0	1	0	0
227034741	1	23	24.54	80	110	80	21.9	21.8	4.5	3.2	1.62	1.2	28.2	5.01	0	N	0	0	0	0	0	0
131209935	1	24	22.99	88	120	70	27.6	21.2	4.9	3.2	1	1.2	23.2	5.8	0	PD	0	0	0	0	0	0
216080219	1	22	23.55	90	140	80	27.8	37.2	4.7	3.4	2.41	1.3	24.5	4.69	1	N	1	0	1	1	0	0
130019018	1	29	19.53	73	100	70	25.5	38.5	3.93	2.7	0.81	1.3	27	4.97	0	N	0	0	0	0	0	0
131209991	1	29	20.66	76	110	70	14.2	9.6	3.7	2.1	0.5	1.3	21.3	5.5	0	N	0	0	0	0	0	0
131209740	1	28	19.88	82	125	80	46.4	40.4	5.17	3.6	2.13	1.4	30.1	5.26	0	N	1	0	1	1	0	0
216080145	1	26	19.82	75	120	80	19.8	21.2	3.06	2.1	0.37	1.4	16.9	3.93	0	N	0	0	0	0	0	0
131209758	1	21	22.5	77	120	85	21.7	30.1	4.62	2.3	1.14	1.6	27.6	6.09	0	PD	0	0	0	0	0	0
022714M261	1	22	19.26	74	115	65	19.1	17.3	2.1	1.4	0.5	0.7	21.3	4.66	0	N	1	0	0	0	1	0
022714M418	1	20	28.33	95	130	90	44.9	21.8	3.36	2.3	1.58	0.8	20.7	4.27	1	N	1	0	0	0	1	0
227191303	1	23	18.25	64	122	80	15	9	3.32	2.9	1.21	0.8	13.2	4.3	0	N	1	0	0	0	1	0
130118614	1	20	19.71	66	120	70	15.4	14	3.4	2	1.3	0.9	17	5.1	0	N	1	0	0	0	1	0
227063167	1	24	20.76	69	105	70	10.8	9	3.66	2.5	2.84	0.9	18.2	3.92	0	N	1	0	0	1	1	0
224085393	1	24	22.37	78	118	70	76	211.7	4.12	2.9	2.09	0.9	71.5	4.29	0	N	1	0	0	1	1	0
131209709	1	27	22.41	79	120	75	17.5	11.5	3.74	2.6	1.58	0.9	18.2	5.43	0	N	1	0	0	0	1	0
224085127	1	22	18.01	71	110	80	15.5	10.3	4.21	2.9	1.43	0.9	18.2	4.7	0	N	1	0	0	0	1	0
227191137	1	29	19.05	72	102	58	37.1	18.6	2.89	3	1.26	0.9	15.1	4.4	0	N	1	0	0	0	1	0
131209726	1	29	25.71	89	130	70	29.9	17.3	3.22	2.2	1.11	0.9	17.6	4.88	0	N	1	0	0	0	1	0
130077419	1	23	30.21	98	110	70	47.2	28.2	3.22	2.2	1.11	0.9	10.7	4	0	N	1	0	0	0	1	0
131209933	1	27	25.71	86	110	70	32	21.8	4.1	2.6	1	0.9	30.1	5.6	0	PD	1	0	0	0	1	0
130319171	1	24	23.43	85	100	75	19.3	16	2.68	1.8	0.86	0.9	20.1	5.27	0	N	1	0	0	0	1	0
227191513	1	23	22.66	78	90	50	12.9	33.4	3.05	3	0.73	0.9	29.5	3.85	0	N	1	0	0	0	1	0
130157740	1	25	26.17	90	145	80	19.3	16.7	2.7	2	0.6	0.9	22.6	4.85	1	N	1	0	0	0	1	0
131209943	1	29	24.07	82	100	60	16.8	11.5	4.4	2.3	1.2	1	23.2	6	0	PD	1	0	0	0	1	0
130018838	1	22	32.4	108	120	85	40.5	48.8	5.01	3.6	3.22	1	22.6	4.8	0	N	1	0	1	1	1	0
131209797	1	28	28.08	101	110	80	27.6	18	4.55	3	3.13	1	22.6	5.08	0	N	1	0	0	1	1	0
131209707	1	29	26.35	86	128	90	34.8	19.9	4.72	3.3	2.77	1	20.1	6.64	1	PD	1	0	0	1	1	0
131209806	1	29	25.49	97	120	80	29.1	12.8	4.76	2.4	1.97	1	13.8	5.34	0	N	1	0	0	1	1	0
216080007	1	27	25.73	92	120	70	35.6	27.6	3.65	2.6	1.88	1	15.1	7.01	0	D	1	0	0	1	1	0
130157705	1	26	17.31	72	110	70	15.2	18.6	3.71	2.8	1.73	1	21.3	4.32	0	N	1	0	0	1	1	0
131209792	1	24	29.4	92	130	70	14.2	16	4.14	2.6	1.54	1	15.7	5.46	0	N	1	0	0	0	1	0
131209750	1	24	28.24	87	115	80	18.8	22.5	3.66	2.5	1.49	1	21.3	5.21	0	N	1	0	0	0	1	0
216080014	1	29	23.36	91	120	90	33.5	35.3	3.48	2.4	1.46	1	21.3	4.34	1	N	1	0	0	0	1	0
131209941	1	28	25.39	86	120	80	24.2	23.7	3.5	2.2	1.4	1	25.7	5.3	0	N	1	0	0	0	1	0
131209743	1	29	22.2	84	110	80	29.4	19.9	4.35	3.1	1.22	1	18.8	5.31	0	N	1	0	0	0	1	0
227191720	1	22	21.55	77	135	90	16.5	8.3	2.97	2.1	1.19	1	18.8	4.58	1	N	1	0	0	0	1	0
131209807	1	28	24.51	90	130	80	28.6	57.1	3.25	2.4	1.18	1	45.8	5.27	0	N	1	0	0	0	1	0
131209948	1	29	23.26	88	115	70	26.3	19.2	4.2	2.7	0.8	1	17.6	6.5	0	PD	1	0	0	0	1	0
131209985	1	28	21.41	76	120	75	28.1	47.5	3	1.9	0.8	1	27	5.5	0	N	1	0	0	0	1	0
130138044	1	28	24.98	89	110	75	16.8	10.9	3.05	2.1	0.72	1	13.8	4.99	0	N	1	0	0	0	1	0
130248206	1	24	28.2	95	130	75	81.1	60	6.3	3.9	3	1.1	31	6.4	0	PD	1	1	1	1	0	0
130018979	1	29	22.18	80	125	85	41	37.2	4.29	3	2.38	1.1	20.1	4.69	0	N	1	0	0	1	0	0
131209863	1	29	25.65	90	120	70	57.5	62.9	3.4	2.1	2.1	1.1	6.3	5.6	0	PD	1	0	0	1	0	0
227063253	1	20	19.94	71	110	70	15.2	17.3	3.71	2.6	2.02	1.1	21.3	3.48	0	N	1	0	0	1	0	0
222066056	1	26	19.42	66	100	70	18.8	14.8	3.36	2.3	1.71	1.1	23.8	4.35	0	N	1	0	0	1	0	0
130319268	1	22	27.11	95	150	80	42.5	33.4	4.46	3.1	1.53	1.1	27	5.44	1	N	0	0	0	0	0	0
131209701	1	26	22.05	78	110	85	29.9	28.9	3.65	2.4	1.41	1.1	25.1	5.77	0	PD	0	0	0	0	0	0
224086506	1	24	23.51	81	115	60	24.2	23.1	3.69	2.6	1.35	1.1	20.7	4.13	0	N	0	0	0	0	0	0
131209808	1	28	26.45	95	105	70	19.6	25.7	3.63	2.2	1.29	1.1	17.6	5.04	0	N	0	0	0	0	0	0
227034546	1	23	20.58	73	105	80	16.2	26.9	2.93	2	1.26	1.1	23.8	4.56	0	N	0	0	0	0	0	0
131209936	1	23	27.02	92	140	90	29.1	37.2	6	3.9	0.8	1.1	22.6	5.8	1	PD	1	1	1	0	0	0
227034516	1	29	23.11	77	130	80	16	35.3	3.46	2.3	0.78	1.1	22	4.86	0	N	0	0	0	0	0	0
022714M066	1	25	23.66	88	110	80	19.6	9	3.02	2	0.74	1.1	15.1	4.51	0	N	0	0	0	0	0	0
131209892	1	29	24.05	80	110	80	37.9	23.1	2.9	2.1	0.7	1.1	19.5	5.2	0	N	0	0	0	0	0	0
130118344	1	20	21.85	28	110	80	17.5	45.5	3.19	2.1	0.62	1.1	27	5.09	0	N	0	0	0	0	0	0
130138035	1	24	20.56	67	112	70	15.7	13.5	3.37	2.3	0.57	1.1	20.1	5.26	0	N	0	0	0	0	0	0
222066114	1	28	24.14	76	105	70	11.3	27.6	2.51	1.7	0.49	1.1	33.3	4.43	0	N	0	0	0	0	0	0
130157715	1	29	26.37	94	140	90	33	26.3	3.12	2.2	0.48	1.1	16.3	5.14	1	N	0	0	0	0	0	0
131209845	1	25	17.86	70	100	75	14.7	18	2.69	1.9	0.47	1.1	16.3	5.49	0	N	0	0	0	0	0	0
013028A178	1	29	23.62	76	110	70	12.7	18	3.7	2.2	1	1.2	30	5	0	N	0	0	0	0	0	0
227063096	1	26	25.72	60	120	70	20.4	11.5	3.65	2.5	4.77	1.2	19.5	4.4	0	N	1	0	0	1	0	0
131209844	1	29	21.36	84	120	70	24.2	16.7	4.4	3.1	1.99	1.2	20.1	4.89	0	N	1	0	0	1	0	0
131209853	1	29	30.69	100	150	100	24	16.7	5.37	3.8	1.96	1.2	21.3	5.51	1	N	1	1	1	1	0	0
131209759	1	29	26.52	92	115	85	42	46.8	5.32	2.5	1.65	1.2	28.2	4.92	0	N	0	1	0	0	0	0
214105590	1	26	24.86	90	150	90	27.1	32.1	4.17	3	1.37	1.2	27.6	4.77	1	N	0	0	0	0	0	0
131209799	1	27	21.45	82	130	80	18	21.2	3.65	2.2	1.3	1.2	20.1	4.84	0	N	0	0	0	0	0	0
227034929	1	21	24.44	88	125	80	33.3	40.4	3.71	2.6	1.29	1.2	22.6	5.19	0	N	0	0	0	0	0	0
131209811	1	29	26.15	91	120	80	24.7	28.2	3.59	2.2	1.23	1.2	23.8	5.02	0	N	0	0	0	0	0	0
131209781	1	23	22.46	83	135	70	18.8	75.1	3.72	2.6	1.19	1.2	53.3	5.86	0	PD	0	0	0	0	0	0
131209775	1	26	20.06	73	120	70	13.4	14.8	3.82	2.3	1.17	1.2	18.8	4.86	0	N	0	0	0	0	0	0
131209968	1	29	22.49	82	110	85	11.9	3.8	4.6	2.7	1.1	1.2	18.2	6	0	PD	0	0	0	0	0	0
227191319	1	29	22.58	74	105	70	11.6	12.8	3.49	3	1.05	1.2	15.7	4.59	0	N	0	0	0	0	0	0
131209990	1	28	24.17	85	130	80	35.8	60.9	5.9	3.8	0.9	1.2	31.4	5.5	0	N	1	1	1	0	0	0
131209826	1	25	24.11	80	120	70	12.4	16	3.6	2.6	0.83	1.2	16.9	5.22	0	N	0	0	0	0	0	0
131209972	1	29	27.78	90	125	75	17.8	14.8	5.3	2.8	0.8	1.2	19.5	5.2	0	N	0	1	0	0	0	0
130248297	1	23	24.76	87	120	80	47.2	26.3	2.88	1.9	0.78	1.2	14.4	6.19	0	PD	0	0	0	0	0	0
227063174	1	29	24.22	87	125	75	24.5	21.2	3.88	2.7	0.77	1.2	21.3	5.16	0	N	0	0	0	0	0	0
131209708	1	27	21.88	75	120	80	29.9	27.6	4.16	2.9	0.72	1.2	20.1	4.51	0	N	0	0	0	0	0	0
131209974	1	28	23.46	83	110	80	11.9	13.5	3.3	1.8	0.7	1.2	19.5	6	0	PD	0	0	0	0	0	0
130019032	1	27	21.1	64	105	75	14.2	14.1	3.35	2.2	0.66	1.2	16.3	4.37	0	N	0	0	0	0	0	0
022714M297	1	21	21.07	81	100	60	11.1	11.5	3.29	2.3	0.65	1.2	14.4	3.9	0	N	0	0	0	0	0	0
131209842	1	28	23.44	75	110	70	12.1	32.7	3.36	2.3	0.61	1.2	32	4.37	0	N	0	0	0	0	0	0
131209761	1	28	25.82	93	130	80	27.6	34	3.9	2.9	0.6	1.2	18.2	6.3	0	PD	0	0	0	0	0	0
131209952	1	28	19.92	70	100	70	23.2	7.1	3.1	1.9	0.5	1.2	22	4.8	0	N	0	0	0	0	0	0
131209949	1	29	27.34	94	125	70	12.9	14.1	3.6	2.2	0.4	1.2	20.1	5.2	0	N	0	0	0	0	0	0
130248373	1	24	21.47	65	120	85	14.8	16	3.4	1.9	0.7	1.2	23	5.6	0	PD	0	0	0	0	0	0
130077444	1	28	26.26	81	120	85	59.8	13.5	5.04	3.5	2.62	1.3	18.2	4.68	0	N	1	0	1	1	0	0
131209896	1	21	22.15	81	120	70	28.4	17.3	6.3	4.1	2.2	1.3	22	5.4	0	N	1	1	1	1	0	0
222066216	1	28	21.3	71	110	75	20.6	16	3.3	2.2	1.85	1.3	26.4	8.46	0	D	1	0	0	1	0	0
227034171	1	28	29.76	103	120	85	417.4	206.5	4.9	3.3	1.83	1.3	80.9	4.2	0	N	1	0	0	1	0	0
131209818	1	29	27.77	92	110	80	32.2	25	3.59	2.5	1.6	1.3	25.1	5.33	0	N	0	0	0	0	0	0
227063126	1	23	21.47	80	100	50	79.9	93.7	4.61	3.3	1.54	1.3	46.4	5.14	0	N	0	0	0	0	0	0
131209767	1	27	27.47	102	120	80	30.4	18	4.02	3	1.3	1.3	20.7	5.32	0	N	0	0	0	0	0	0
130019020	1	25	28.89	91	115	80	28.4	11.9	4.25	2.9	1.21	1.3	11.9	4.85	0	N	0	0	0	0	0	0
222066263	1	21	22.5	80	125	80	77.9	33.4	3.48	2.4	1.06	1.3	29.5	4.68	0	N	0	0	0	0	0	0
227034915	1	28	22.34	78	105	60	12.4	14.1	3.07	2.1	0.91	1.3	13.2	4.51	0	N	0	0	0	0	0	0
131209847	1	29	22.95	82	110	80	36.9	20.5	4.95	3.1	0.86	1.3	24.5	5.51	0	N	0	0	0	0	0	0
227034291	1	21	21.94	70	120	80	14.7	17.3	2.9	2	0.84	1.3	20.7	4.95	0	N	0	0	0	0	0	0
222066250	1	29	27.12	93	160	100	25.3	13.5	4.36	3.1	0.83	1.3	28.2	5.08	1	N	0	0	0	0	0	0
022714M626	1	28	23.15	82	120	85	22.2	7.7	3.6	2.5	0.82	1.3	22.6	5.18	0	N	0	0	0	0	0	0
131209976	1	28	26.49	85	140	100	33.5	31.4	5.5	2.3	0.8	1.3	28.2	5.8	1	PD	0	1	0	0	0	0
131209984	1	29	24.68	86	135	80	29.6	18.6	3.8	2.3	0.8	1.3	20.7	5.2	0	N	0	0	0	0	0	0
131209706	1	23	18.59	68	115	80	17.3	16	3.15	2	0.73	1.3	22.6	5.03	0	N	0	0	0	0	0	0
131209756	1	29	18.72	73	120	70	15.5	9	3.46	2.4	0.67	1.3	15.7	5.19	0	N	0	0	0	0	0	0
131209760	1	28	23.26	74	125	70	7	10.9	3.55	2.1	0.67	1.3	13.8	5.23	0	N	0	0	0	0	0	0
130077310	1	23	22.28	74	100	80	11.1	14.1	3.57	2.5	0.66	1.3	23.2	4.09	0	N	0	0	0	0	0	0
130177068	1	22	23.39	85	120	80	55.2	57.7	3.36	2.5	0.66	1.3	48.9	4.85	0	N	0	0	0	0	0	0
131209764	1	28	20.83	82	120	80	27.1	36.6	4.04	2.6	0.63	1.3	22.6	5.61	0	PD	0	0	0	0	0	0
224085096	1	24	22.37	79	125	85	20.1	37.2	2.79	1.9	0.62	1.3	23.8	3.77	0	N	0	0	0	0	0	0
131209881	1	26	21.47	80	120	70	16.8	16.7	3.9	2.5	0.5	1.3	18.8	5.2	0	N	0	0	0	0	0	0
131209955	1	24	23.04	90	120	70	17	11.5	3.2	2.1	0.5	1.3	15.7	5.9	0	PD	0	0	0	0	0	0
130137934	1	23	22.18	86	125	80	22.6	14	4.2	2.4	0.7	1.4	17	4.7	0	N	0	0	0	0	0	0
227063418	1	26	21.87	73	120	75	25.8	6.4	3.26	2.2	1.45	1.4	20.1	4.48	0	N	0	0	0	0	0	0
130118230	1	29	20.09	83	110	70	35.1	19.9	3.95	2.8	1.36	1.4	22.6	4.66	0	N	0	0	0	0	0	0
130248687	1	25	25.3	92	145	90	22.9	20.5	3.83	2.7	1.13	1.4	21.3	4.07	1	N	0	0	0	0	0	0
227212219	1	27	23.97	91	120	75	102.1	28.9	3.73	2.7	1.08	1.4	16.9	4.53	0	N	0	0	0	0	0	0
130259429	1	28	19.96	71	110	80	13.7	5.8	4.51	3.1	0.94	1.4	14.4	4.78	0	N	0	0	0	0	0	0
214105601	1	29	25.65	86	110	70	21.1	19.2	4.05	2.8	0.91	1.4	30.7	4.22	0	N	0	0	0	0	0	0
130077467	1	22	22.91	75	110	70	20.1	28.2	4.02	2.8	0.75	1.4	13.2	4.91	0	N	0	0	0	0	0	0
131209712	1	29	20.48	74	115	85	16.5	20.5	3.65	2.5	0.67	1.4	18.2	4.92	0	N	0	0	0	0	0	0
131209989	1	24	19.84	68	135	80	17.3	20.5	4.5	2.7	0.6	1.4	21.3	4.8	0	N	0	0	0	0	0	0
130018937	1	29	22.23	78	120	80	22.2	32.7	4.15	2.8	0.59	1.4	30.1	4.25	0	N	0	0	0	0	0	0
131209843	1	28	26.16	86	110	80	12.6	12.8	2.89	1.9	0.54	1.4	19.5	5.47	0	N	0	0	0	0	0	0
131209859	1	28	22.19	72	120	70	13.1	60.3	3.5	2.2	0.5	1.4	38.9	5.63	0	PD	0	0	0	0	0	0
131209835	1	27	25.34	88	120	80	53.6	30.1	5.48	3.8	1.76	1.5	27.6	5.05	0	N	1	1	1	1	0	0
227063391	1	23	24.45	82	110	70	14.2	17.3	3.41	2.4	1.35	1.5	16.9	3.63	0	N	0	0	0	0	0	0
131209839	1	24	20.96	73	160	80	16.2	11.5	3.67	2.5	1.03	1.5	19.5	6.28	1	PD	0	0	0	0	0	0
131209819	1	24	21.71	83	110	80	18.8	23.1	4.64	3.4	0.99	1.5	21.3	5.15	0	N	1	0	1	0	0	0
224085099	1	22	21.41	77	115	70	20.6	17.3	3.79	2.8	0.92	1.5	20.7	4.03	0	N	0	0	0	0	0	0
131209894	1	22	18.87	74	110	65	22.7	10.3	5.1	3	0.8	1.5	3.1	5.2	0	N	0	0	0	0	0	0
130259647	1	21	18.78	67	105	65	12.9	3.8	3.3	2.3	0.63	1.5	16.9	4.76	0	N	0	0	0	0	0	0
131209866	1	29	20.54	72	110	80	22.7	25.7	3.5	2.1	0.6	1.5	22	5.6	0	PD	0	0	0	0	0	0
130177051	1	27	25.93	93	120	70	24	28.2	4.3	3.1	0.53	1.5	20.7	4.88	0	N	0	0	0	0	0	0
130018999	1	29	31.31	94	145	100	14.7	19.9	4.14	2.8	0.47	1.5	16.3	4.57	1	N	0	0	0	0	0	0
022714M604	1	20	22.68	77	130	80	28.1	64.1	3.59	1.5	0.44	1.5	47.7	4.56	0	N	0	0	0	0	0	0
131209907	1	22	19.54	75	135	80	16.8	8.3	4	2.4	0.4	1.5	16.9	4.8	0	N	0	0	0	0	0	0
130319120	1	21	21.89	78	110	80	28.7	18	4.2	2.4	1.1	1.5	18	5.2	0	N	0	0	0	0	0	0
227063218	1	28	22.86	81	110	70	39.4	30.1	4.22	2.9	5.25	1.6	28.2	7.51	0	D	1	0	0	1	0	0
131209865	1	29	20.88	75	110	70	35.1	21.2	5.9	3.8	0.8	1.6	15.1	5.7	0	PD	1	1	1	0	0	0
224085378	1	29	21.26	73	120	85	22.7	17.3	4.58	3.3	0.7	1.6	14.4	4.27	0	N	0	0	0	0	0	0
131209785	1	28	24.51	84	125	75	19.8	46.8	4.35	2.4	0.7	1.6	30.1	5.22	0	N	0	0	0	0	0	0
131209911	1	21	17.58	70	110	70	17.8	41.1	3.5	2.1	0.4	1.6	30.1	4.1	0	N	0	0	0	0	0	0
130137936	1	27	16	67	120	70	22.4	18	4.2	2.4	1.1	1.7	27	3.7	0	N	0	0	0	0	0	0
131209738	1	28	25.66	94	110	70	61.4	94.3	4.07	2.8	1.7	1.7	43.9	5.11	0	N	1	0	0	1	0	0
131209751	1	27	25.28	96	130	80	42.8	17.3	4.9	3.4	1.16	1.7	27	5.56	0	N	1	0	1	0	0	0
131209786	1	29	23.11	79	110	80	18.6	7.1	4.67	2.3	0.8	1.7	20.7	4.76	0	N	0	0	0	0	0	0
130259580	1	21	18.53	66	110	80	10.1	12.8	3.23	2.1	0.73	1.7	16.9	5.56	0	N	0	0	0	0	0	0
130319232	1	29	21.48	79	125	80	15.2	15.4	4.24	2.9	0.72	1.7	23.8	5.67	0	PD	0	0	0	0	0	0
131209838	1	27	21.36	71	110	75	27.1	10.9	4.59	3.2	0.6	1.7	16.3	4.7	0	N	0	0	0	0	0	0
131209917	1	29	21.05	76	115	80	26.3	21.2	5.2	3.3	0.4	1.7	22.6	5.3	0	N	0	1	0	0	0	0
131209883	1	29	22.66	91	110	75	30.9	33.4	4.4	2.7	1.1	1.8	21.3	5.4	0	N	0	0	0	0	0	0
131209717	1	26	19.83	69	130	85	36.9	13.5	4.26	3	0.8	1.8	21.3	5.18	0	N	0	0	0	0	0	0
227034327	1	28	20.05	71	130	90	15.5	19.9	3.3	2.2	0.8	1.8	25.7	4.91	1	N	0	0	0	0	0	0
130248242	1	29	25.61	90	120	80	75.8	33.4	4.38	2.6	0.66	1.8	23.8	5.55	0	N	0	0	0	0	0	0
130157682	1	27	20.53	79	140	100	50.5	18	4.43	3.2	0.58	1.9	27.6	4.88	1	N	0	0	0	0	0	0
131209975	1	27	20.29	82	110	80	29.1	10.9	4.3	2.2	0.5	1.9	21.3	5.4	0	N	0	0	0	0	0	0
130248338	1	29	17.3	65	100	75	25.6	14	4.7	2.7	0.9	2.1	24	4.9	0	N	0	0	0	0	0	0
131209950	1	29	27.64	94	130	90	75.5	35.3	5.9	3.8	4	2.4	22.6	5.9	1	PD	1	1	1	1	0	0
131209986	1	35	24.73		130	70	29.1	9	4.3	2.8	0.6	0.8	13.8	5.9	0	PD	1	0	0	0	1	0
222066424	1	37	28.73	95	140	85	54.4	28.2	3.91	2.7	3.24	1.2	15.1	5.24	1	N	1	0	0	1	0	0
130319114	1	30	27.08	91	120	75	30.1	20	3.8	2.2	1	1.4	20	4.9	0	N	0	0	0	0	0	0
022714M408	1	35	24.62	91	120	80	55.2	35.9	7.45	5.5	4.76	1.4	23.8	4.08	0	N	1	1	1	1	0	0
227191330	1	38	22.41	84	105	70	162.4	26.3	4.93	3.5	2.72	1.5	27	4.66	0	N	1	0	1	1	0	0
130177060	1	34	24.24	82	120	85	28.4	33.4	2.62	1.9	3.15	0.9	30.7	7.5	0	D	1	0	0	1	1	0
224085384	1	33	28.09	100	150	85	127.3	111	3.83	2.6	1.52	0.9	35.8	3.78	1	N	1	0	0	0	1	0
130157610	1	35	25.76	89	130	100	32	23.1	4.45	3.3	2.55	1	16.9	5.46	0	N	1	0	0	1	1	0
214105569	1	38	22.68	75	110	70	26	15.4	2.45	1.6	0.79	1	19.5	4.62	0	N	1	0	0	0	1	0
224085356	1	30	22.18	86	110	65	14.7	28.9	3.65	2.5	0.88	1.1	23.2	4.32	0	N	0	0	0	0	0	0
222066363	1	32	27.57	88	125	80	15.5	28.9	3.31	2.4	0.5	1.1	32	4.57	0	N	0	0	0	0	0	0
130319224	1	30	24.39	88	115	75	22.7	37.2	3.94	2.7	1.3	1.2	32.6	5	0	N	0	0	0	0	0	0
130177047	1	37	25.64	92	130	90	38.4	30.1	3.45	2.5	1.13	1.2	27	5.04	1	N	0	0	0	0	0	0
222066288	1	33	26.33	90	130	80	66	46.2	3.41	2.3	1.02	1.2	28.2	4.84	0	N	0	0	0	0	0	0
130118535	1	34	28.07	92	110	80	21.4	32.7	7.7	6	0.93	1.2	21.3	5.03	0	N	1	1	1	0	0	0
131209920	1	39	24.34	88	150	90	10.8	39.8	3.8	2.5	0.7	1.2	42	5	1	N	0	0	0	0	0	0
227034213	1	36	21.26	76	135	85	12.4	25	3.39	2.3	0.65	1.2	26.4	4.43	0	N	0	0	0	0	0	0
216080019	1	34	21.67	78	110	85	13.4	12.2	3.05	2	0.42	1.2	16.3	4.56	0	N	0	0	0	0	0	0
131209996	1	32	21.2	86	130	85	11.4	13	5	4.1	1.1	1.2	10	5.9	0	PD	1	0	1	0	0	0
131209891	1	30	28.73	99	130	80	85.1	26.9	5.3	2.4	1.4	1.3	22	6.6	0	PD	0	1	0	0	0	0
130319170	1	30	18.31	72	115	80	15.5	15.4	5.28	3.7	1.04	1.3	20.7	4.94	0	N	1	1	1	0	0	0
227034543	1	31	21.26	78	135	85	17	16.7	3.71	2.6	0.83	1.3	28.9	4.59	0	N	0	0	0	0	0	0
130177028	1	34	26.44	78	110	85	15.7	11.5	3.5	2.5	0.52	1.3	24.5	3.82	0	N	0	0	0	0	0	0
130248291	1	37	23.31	86	170	110	95.6	60.9	5.14	3.1	3.45	1.4	54	4.86	1	N	1	0	0	1	0	0
224085481	1	37	20.56	66	110	80	18.8	23.1	3.72	2.6	0.46	1.4	22.6	4.68	0	N	0	0	0	0	0	0
227034311	1	39	20.18	67	140	90	24	29.5	3.75	2.6	0.94	1.5	37.6	4.44	1	N	0	0	0	0	0	0
022714M022	1	34	28.26	95	120	70	23.2	37.8	4.31	3	0.75	1.5	30.7	4.55	0	N	0	0	0	0	0	0
224085361	1	32	25.54	86	120	85	13.9	16.7	4.37	3.2	0.61	1.5	18.8	4.18	0	N	0	0	0	0	0	0
131209832	1	31	20.21	70	125	90	19.3	40.4	4.12	2.8	0.7	1.6	42.7	4.69	1	N	0	0	0	0	0	0
131209766	1	32	23.12	84	130	90	118.8	86	5.05	3.2	2.17	1.7	32.6	5.43	1	N	1	0	0	1	0	0
131209997	1	37	21.47	80	100	70	9.4	15	3.5	3.5	0.9	2	13	5.1	0	N	1	0	1	0	0	0
131209772	1	30	21.3	81	120	70	34	39.1	5.18	2.1	2.2	2.1	32.6	5.69	0	PD	1	1	0	1	0	0
130137992	1	34	30.27	104	150	95	87.1	36.6	6.02	4.3	11.52	3.1	30.1	5.69	1	PD	1	1	1	1	0	0
131209898	1	39	19.49	74	105	80	617.4	93	7.6	5	5.5	3.5	160.6	5.7	0	PD	1	1	1	1	0	0
131209992	1	37	25.14	93	105	80	14.9	9	4	2.9	0.7	0.2	10	5.3	0	N	1	0	0	0	1	0
227191504	1	34	24.8	85	110	70	14.2	23.7	3.13	3	2.26	0.6	21.3	4.75	0	N	1	0	0	1	1	0
227063407	1	37	26.09	87	110	80	51	23.1	3.15	2.2	2.01	0.8	25.1	4.6	0	N	1	0	0	1	1	0
224085255	1	31	31.78	99	135	105	98.7	32.7	2.73	1.9	1.52	0.8	16.3	4.55	0	N	1	0	0	0	1	0
130077476	1	34	26.03	86	120	80	25	25	3.99	2.8	1.51	0.8	16.3	4.15	0	N	1	0	0	0	1	0
130319218	1	31	27.47	76	120	80	15	29.5	3.02	2.1	1.1	0.8	23.8	5.81	0	PD	1	0	0	0	1	0
227191304	1	30	27.78	91	128	85	25.3	28.9	3.67	2.5	2.11	0.9	23.8	4.56	0	N	1	0	0	1	1	0
130177172	1	39	21.26	81	115	70	18.3	9.6	3.51	2.6	2.08	0.9	20.7	4.15	0	N	1	0	0	1	1	0
227034906	1	33	25.36	84	105	85	23.7	24.4	3.31	2.3	1.83	0.9	25.1	5.08	0	N	1	0	0	1	1	0
022714M406	1	30	18.37	71	105	70	18	41.1	3.49	2.4	1.59	0.9	28.9	3.92	0	N	1	0	0	0	1	0
022714M230	1	34	23.51	85	100	70	32	34	3.98	2.8	1.54	0.9	17.6	4.37	0	N	1	0	0	0	1	0
216080094	1	34	24.28	87	130	90	25	22.5	3.52	2.5	1.43	0.9	20.7	4.18	1	N	1	0	0	0	1	0
130248597	1	34	23.97	87	140	70	28.4	23.7	3.99	2.8	1.42	0.9	28.9	5.11	1	N	1	0	0	0	1	0
131209787	1	37	25.03	90	115	80	13.4	23.1	2.88	3.1	1.36	0.9	20.1	5.71	0	PD	1	0	0	0	1	0
224085174	1	35	23.77	81	110	70	17.8	25.7	3.37	2.3	1.23	0.9	22	3.86	0	N	1	0	0	0	1	0
130259635	1	34	25.02	97	130	85	19.6	25	4.04	2.9	1.22	0.9	18.8	4.55	0	N	1	0	0	0	1	0
131209913	1	39	19.95	75	100	70	15	21.2	4.7	3	1.1	0.9	24.5	5.6	0	PD	1	0	0	0	1	0
227191343	1	30	22.31	72	110	70	16.8	18	3.3	3.1	0.97	0.9	18.2	4.36	1	N	1	0	0	0	1	0
224085062	1	37	26.57	86	125	80	30.9	28.9	3.78	2.7	0.82	0.9	20.1	4.1	0	N	1	0	0	0	1	0
214105986	1	38	25.66	79	115	80	17.3	21.2	3.66	2.6	0.81	0.9	17.6	4.83	0	N	1	0	0	0	1	0
131209825	1	30	24.16	95	130	80	34.3	27.6	5.08	2.6	3.13	1	22.6	6.37	0	PD	1	0	0	1	1	0
227191556	1	33	25.63	93	140	90	22.7	10.9	3.58	2.5	3.08	1	13.2	4.79	1	N	1	0	0	1	1	0
227034925	1	34	27.36	89	130	85	49.8	25	4.11	2.9	2.73	1	19.5	4.15	0	N	1	0	0	1	1	0
224085293	1	37	23.78	81	130	60	49.2	23.1	4.39	2.9	2.69	1	25.7	5.32	0	N	1	0	0	1	1	0
130118224	1	31	20.31	72	120	75	43.8	37.2	4.56	3.3	2.55	1	18.8	4.47	0	N	1	0	0	1	1	0
130177170	1	32	25.26	87	140	110	48.5	22.5	4.88	3.7	2.4	1	20.1	4.61	1	N	1	0	1	1	1	0
013028A076	1	39	25.68	93	120	95	64.4	67.4	4.74	3.3	2.24	1	35.8	5.31	0	N	1	0	0	1	1	0
222066119	1	30	29.4	103	140	85	40.7	29.5	4.15	2.9	2.17	1	20.7	4.73	1	N	1	0	0	1	1	0
130018929	1	39	22.72	81	140	90	36.5	24.4	4.68	3.3	2.09	1	19.5	4.6	1	N	1	0	0	1	1	0
130319242	1	34	22.21	80	180	100	32.7	22.5	4.8	3.4	2.05	1	25.1	5.49	1	N	1	0	1	1	1	0
227034743	1	34	22.23	81	115	70	28.1	77	3.81	2.7	2.01	1	44.6	4.19	0	N	1	0	0	1	1	0
222066436	1	33	23	70	130	85	14.7	25	3.04	2.1	1.92	1	33.3	4.74	0	N	1	0	0	1	1	0
131209798	1	30	22.76	83	110	80	31.7	6.4	3.13	3	1.91	1	20.7	4.92	0	N	1	0	0	1	1	0
131209779	1	35	25.96	97	110	80	74	23.1	5.44	3.7	1.84	1	23.2	5.22	0	N	1	1	1	1	1	0
130077447	1	31	24.46	82	110	80	25	26.3	4.57	3.1	1.51	1	19.5	4.31	0	N	1	0	0	0	1	0
022714M495	1	35	30.11	100	120	80	29.4	27.6	4.93	3.5	1.37	1	23.2	4.32	0	N	1	0	1	0	1	0
130177048	1	35	19.84	79	140	90	14.2	20.5	3.06	2.2	1.24	1	22.6	4.58	1	N	1	0	0	0	1	0
131209816	1	30	21.56	78	130	90	23.7	23.7	3.83	3	1.16	1	28.2	4.97	1	N	1	0	0	0	1	0
131209912	1	39	25.82	90	110	70	14.2	14.8	4.7	2.9	1	1	16.3	5.5	0	N	1	0	0	0	1	0
131209882	1	30	22.57	83	120	80	21.1	22.5	4.1	2.7	1	1	13.2	5.4	0	N	1	0	0	0	1	0
130118580	1	34	22.35	91	95	65	25.5	18.6	2.78	1.9	0.98	1	18.2	5.02	0	N	1	0	0	0	1	0
227034088	1	34	18.69	68	120	85	18	14.1	2.96	2	0.9	1	20.1	4.23	0	N	1	0	0	0	1	0
131209737	1	36	25.97	89	125	80	20.9	32.7	4.22	2.9	0.86	1	27	5.93	0	PD	1	0	0	0	1	0
130019012	1	36	17.81	68	105	70	15.5	11.5	3.81	2.5	0.86	1	12.5	5.45	0	N	1	0	0	0	1	0
130319142	1	31	20.8	77	140	80	16	13.5	3.33	2.3	0.85	1	23.2	5.27	1	N	1	0	0	0	1	0
131209889	1	30	28.1	94	125	80	17.5	25	4	2.6	0.8	1	22.6	4.8	0	N	1	0	0	0	1	0
130137983	1	33	19.26	64	105	75	13.9	9	2.91	1.9	0.8	1	17.6	5.3	0	N	1	0	0	0	1	0
224085487	1	34	18.9	75	95	65	11.6	10.9	3.85	2.7	0.66	1	13.8	4.3	0	N	1	0	0	0	1	0
130248249	1	37	21.11	91	130	70	20	14	4	2.3	1.6	1	17	5.2	0	N	1	0	0	0	1	0
130118670	1	32	25.34	83	125	85	12.1	19	3.7	2.1	1.6	1	24	5.7	0	PD	1	0	0	0	1	0
224085177	1	34	28.54	93	120	80	51.3	38.5	4.8	3.6	6.16	1.1	29.5	4.49	0	N	1	0	1	1	0	0
227063273	1	39	24.24	88	115	75	67	29.5	4.55	3.1	6.03	1.1	22.6	6.83	0	PD	1	0	0	1	0	0
130118236	1	32	24.9	96	105	80	32	22.5	4.52	3.3	3.34	1.1	16.9	4.57	0	N	1	0	0	1	0	0
130248321	1	39	22.23	75	125	80	19.3	23.1	4.74	3.3	3.28	1.1	16.9	5.22	0	N	1	0	0	1	0	0
224085065	1	31	23.56	81	125	95	27.8	22.5	4.13	3	3.16	1.1	26.4	4.59	0	N	1	0	0	1	0	0
130077428	1	39	24.13	84	120	80	89.5	39.8	3.77	2.5	2.59	1.1	40.2	4.73	0	N	1	0	0	1	0	0
227191176	1	34	22.22	79	125	75	33.5	24.4	5	9	2.49	1.1	23.2	4.77	0	N	1	0	1	1	0	0
013028A031	1	31	25.46	90	130	85	86.6	48.8	4.78	3.4	2.42	1.1	33.9	5.16	0	N	1	0	1	1	0	0
224085354	1	37	25	83	120	80	18.3	28.2	4.08	3	2.27	1.1	21.3	3.72	0	N	1	0	0	1	0	0
227191717	1	37	24.79	92	110	65	18.3	16.7	5.47	3.9	2.15	1.1	16.9	4.37	0	N	1	1	1	1	0	0
130177115	1	38	22.15	84	130	80	43.1	16.7	3.63	2.6	2.1	1.1	14.4	5.34	0	N	1	0	0	1	0	0
130248215	1	33	24.91	89	120	80	53.1	35.3	4.8	3.3	2.04	1.1	28.9	5.13	0	N	1	0	0	1	0	0
131209733	1	34	25.94	83	125	85	18.3	24.4	4.45	3.1	1.94	1.1	24.5	5.6	0	PD	1	0	0	1	0	0
131209824	1	35	26.45	100	140	90	22.9	14.8	4.75	2.6	1.93	1.1	22.6	5.02	1	N	1	0	0	1	0	0
130157734	1	38	22.15	82	110	70	21.9	21.2	3.39	2.5	1.67	1.1	27	4.84	0	N	0	0	0	0	0	0
022714M284	1	38	28.33	91	120	90	19.1	12.2	3.86	2.8	1.44	1.1	24.5	4.37	1	N	0	0	0	0	0	0
130118392	1	36	21.45	76	110	70	16.2	8.3	4.93	3.5	1.35	1.1	15.1	6.29	0	PD	1	0	1	0	0	0
227063134	1	39	21.72	80	130	80	12.1	13.5	3.09	2.2	1.34	1.1	18.2	4.91	0	N	0	0	0	0	0	0
130118304	1	30	23.94	87	130	95	20.1	13.5	4.41	3.3	1.26	1.1	16.3	5.02	0	N	0	0	0	0	0	0
224085200	1	30	21.22	70	115	70	31.7	14.8	3.88	2.8	1.26	1.1	21.3	4.25	0	N	0	0	0	0	0	0
130177032	1	35	25.61	92	110	70	21.4	12.8	4.18	3.1	1.22	1.1	15.7	4.83	0	N	0	0	0	0	0	0
227034504	1	36	20.08	67	125	95	17.8	17.3	4.23	3.1	1.2	1.1	20.7	4.36	0	N	0	0	0	0	0	0
224085055	1	36	21.5	73	120	75	27.3	12.2	3.73	2.5	1.15	1.1	20.1	4.12	0	N	0	0	0	0	0	0
227034189	1	33	25.4	85	140	100	26.8	18	3.94	2.8	1.14	1.1	22	4.7	1	N	0	0	0	0	0	0
131209721	1	30	23.26	85	140	90	40.7	40.4	2.93	1.9	1.11	1.1	35.1	5.67	1	PD	0	0	0	0	0	0
131209703	1	38	18.94	68	120	80	15	25	2.95	1.9	1.05	1.1	20.1	5.48	0	N	0	0	0	0	0	0
130118677	1	34	19.84	72	110	70	15.2	40.4	3.82	7.8	1.01	1.1	24.5	5.32	0	N	1	0	1	0	0	0
222066256	1	37	23.51	87	100	70	31.5	39.1	3.65	2.7	0.89	1.1	29.5	4.12	0	N	0	0	0	0	0	0
130248510	1	39	27.34	88	135	75	16.5	27.6	4.11	3	0.87	1.1	17.6	5.2	0	N	0	0	0	0	0	0
130018940	1	39	24.56	83	130	90	14.7	12.8	4.85	3.4	0.85	1.1	11.9	5.3	1	N	1	0	1	0	0	0
224085321	1	37	25.54	86	150	105	11.1	23.7	3.19	2.2	0.83	1.1	30.1	4.1	1	N	0	0	0	0	0	0
130157724	1	38	26.03	85	105	70	22.2	26.9	3.16	2.3	0.79	1.1	29.5	4.59	0	N	0	0	0	0	0	0
130157807	1	31	20.42	77	120	80	34.5	26.3	3.85	2.7	0.72	1.1	19.5	4.39	0	N	0	0	0	0	0	0
216080251	1	37	23.78	75	120	85	19.3	16	3.07	2.2	0.71	1.1	22	5.17	0	N	0	0	0	0	0	0
130138039	1	34	19.28	68	120	70	9.3	16.7	2.92	2	0.56	1.1	24.5	4.66	0	N	0	0	0	0	0	0
130177012	1	39	24.13	80	180	120	18	18.6	3.31	2.4	0.49	1.1	31.4	5.23	1	N	0	0	0	0	0	0
130259610	1	38	23.12		120	70	61.9	26	5	3.3	1.9	1.1	37	5.4	0	N	1	0	0	1	0	0
013028A146	1	34	21.63	76	110	70	16.4	13	3.6	2.1	0.6	1.2	13	5.1	0	N	0	0	0	0	0	0
130157728	1	38	25	93	140	90	28.1	27.6	3.55	2.4	2.75	1.2	24.5	5.56	1	N	1	0	0	1	0	0
022714M680	1	37	25.95	85	150	105	28.6	36.6	4.34	3	2.65	1.2	34.5	4.47	1	N	1	0	0	1	0	0
131209748	1	33	21.05	80	115	90	41.5	26.9	3.27	2.1	2.36	1.2	28.9	4.97	1	N	1	0	0	1	0	0
216080269	1	39	22.58	75	130	90	32	25.7	4.61	3.5	2.31	1.2	20.7	4.59	1	N	1	0	1	1	0	0
227034406	1	34	22.86	78	130	70	48.5	44.3	4.24	2.9	2.01	1.2	40.8	4.78	0	N	1	0	0	1	0	0
130259491	1	32	22.77	79	130	95	187.9	62.2	5.94	4.3	1.92	1.2	30.7	6.68	0	PD	1	1	1	1	0	0
216080028	1	36	20.96	84	120	80	49.5	76.3	4.56	3.3	1.89	1.2	38.3	4.51	0	N	1	0	0	1	0	0
022714M266	1	39	20.34	82	125	85	102.9	57.1	5.45	3.8	1.83	1.2	32	5.18	0	N	1	1	1	1	0	0
227034505	1	39	18.38	68	120	80	15.7	18.6	4.34	3.1	1.64	1.2	16.3	4.44	0	N	0	0	0	0	0	0
222066222	1	36	21.1	75	115	85	17	32.1	3.76	2.7	1.63	1.2	26.4	5.03	0	N	0	0	0	0	0	0
131209830	1	34	24.22	88	110	80	71.2	35.3	3.72	2.5	1.3	1.2	22.6	5	0	N	0	0	0	0	0	0
131209713	1	30	21.22	80	110	80	10.1	34	3.93	2.7	1.19	1.2	22	4.39	0	N	0	0	0	0	0	0
227191575	1	39	23.8	81	125	95	26.3	18	3.68	2.5	1.17	1.2	25.1	4.15	0	N	0	0	0	0	0	0
022714M606	1	36	20.9	79	120	70	18	12.8	3.93	2.7	1.06	1.2	17.6	4.16	0	N	0	0	0	0	0	0
022714M420	1	34	21.47	80	120	90	34.3	23.1	4.17	2.9	1.05	1.2	21.3	4.33	1	N	0	0	0	0	0	0
130157748	1	33	22.72	86	120	80	22.4	21.2	4.52	3.4	1.04	1.2	22.6	4.85	0	N	1	0	1	0	0	0
130259572	1	37	20.31	69	110	80	10.8	12.8	4.25	3	1.01	1.2	15.7	5.29	0	N	0	0	0	0	0	0
227212163	1	30	21.16	77	110	70	15.7	11.5	3.53	2.5	1.01	1.2	20.1	3.4	0	N	0	0	0	0	0	0
227034672	1	31	24.02	80	120	80	18	18	3.93	2.8	1	1.2	19.5	4.66	0	N	0	0	0	0	0	0
227034172	1	30	27.14	92	140	100	28.6	27.6	3.68	2.6	0.99	1.2	19.5	4.49	1	N	0	0	0	0	0	0
227063271	1	35	21.78	75	118	80	11.6	12.8	3.55	2.5	0.97	1.2	18.2	4.26	0	N	0	0	0	0	0	0
130259624	1	39	23.36	80	110	80	20	16.7	4.13	2.9	0.86	1.2	17.6	4.53	0	N	0	0	0	0	0	0
131209876	1	37	23.05	75	115	70	21.4	23.7	5.4	2.4	0.8	1.2	20	5.4	0	N	0	1	0	0	0	0
214105723	1	35	24.74	88	150	120	15.7	16	3.24	2.2	0.8	1.2	16.3	3.98	1	N	0	0	0	0	0	0
131209749	1	33	19.96	73	105	75	16.8	18.6	3.44	2.4	0.72	1.2	26.4	5.1	0	N	0	0	0	0	0	0
131209719	1	38	23.36	84	110	85	13.7	21.8	3.49	2.3	0.72	1.2	35.1	5.56	0	N	0	0	0	0	0	0
131209705	1	37	22.58	74	110	85	11.1	18	3.38	2.3	0.67	1.2	27.6	4.52	0	N	0	0	0	0	0	0
224085385	1	38	24.06	83	105	70	19.8	16.7	2.94	2.1	0.66	1.2	23.2	4.14	0	N	0	0	0	0	0	0
130118546	1	37	18.81	66	120	70	21.1	25	3.69	2	0.64	1.2	34.5	6.51	0	PD	0	0	0	0	0	0
022714M692	1	31	21.01	73	115	75	11.6	14.8	3.24	2.3	0.61	1.2	15.7	4.02	0	N	0	0	0	0	0	0
227034549	1	31	18	66	95	70	19.8	15.4	3.6	2.5	0.6	1.2	16.3	4.55	0	N	0	0	0	0	0	0
130018862	1	33	20.87	79	122	70	14.7	12.2	3.35	2.2	0.42	1.2	16.9	4.79	0	N	0	0	0	0	0	0
227034103	1	37	23.95	78	110	70	13.1	17.3	2.5	1.6	0.36	1.2	19.5	4.01	0	N	0	0	0	0	0	0
130137911	1	34	26.12	86	130	85	19.6	24	4.5	2.6	1.4	1.2	23	5.5	0	N	0	0	0	0	0	0
130137946	1	34	19.57	65	125	80	17.4	17	3.2	1.9	0.8	1.3	21	4.9	0	N	0	0	0	0	0	0
130077449	1	39	19.93	63	90	50	18.3	8.3	3.86	2.6	4.11	1.3	20.1	4.39	0	N	1	0	0	1	0	0
227191382	1	39	27.61	95	130	90	232.5	98.8	4.04	3	3.75	1.3	60.2	4.58	1	N	1	0	0	1	0	0
227034166	1	35	23.88	84	120	95	78.4	33.4	4.64	3.2	3.14	1.3	21.3	4.99	0	N	1	0	0	1	0	0
227063346	1	30	25.4	87	125	85	38.9	67.4	4.08	2.9	2.72	1.3	37	4.82	0	N	1	0	0	1	0	0
131209780	1	38	19.96	72	110	70	15.7	21.2	5.29	2.6	2.65	1.3	21.3	6.18	0	PD	1	1	0	1	0	0
130157694	1	34	25.82	90	130	80	138.9	26.3	3.8	2.7	2.63	1.3	32	4.74	0	N	1	0	0	1	0	0
130259539	1	39	27.1	86	146	110	19.3	14.8	5.22	3.7	2.41	1.3	21.3	4.18	1	N	1	1	1	1	0	0
227034243	1	37	23.44	74	130	80	30.2	38.5	5.07	3.6	2.22	1.3	25.1	4.71	0	N	1	0	1	1	0	0
227212370	1	38	22.79	85	100	80	34	18	3.8	2.7	2.12	1.3	18.8	4.64	0	N	1	0	0	1	0	0
227212122	1	35	23.9	81	135	90	38.7	35.9	3.52	2.5	2	1.3	25.1	5.75	1	PD	1	0	0	1	0	0
131209800	1	39	24.51	87	135	95	31.2	13.5	3.96	2.9	1.98	1.3	18.2	5.54	0	N	1	0	0	1	0	0
130077307	1	38	30.28		155	105	78.6	56.4	5.09	3.6	1.77	1.3	25.1	5.18	1	N	1	0	1	1	0	0
130157631	1	34	21.56	74	120	75	29.6	16.7	3.69	2.7	1.66	1.3	18.2	5.01	0	N	0	0	0	0	0	0
131209794	1	36	20.02	74	135	80	25.5	23	4.25	2.2	1.66	1.3	24.5	5	0	N	0	0	0	0	0	0
130177113	1	31	25.71	82	130	75	33.5	28.9	3.3	2.3	1.6	1.3	32.6	4.55	0	N	0	0	0	0	0	0
222066274	1	35	22	82	135	85	22.9	34	4.91	3.5	1.53	1.3	20.1	4.63	0	N	1	0	1	0	0	0
227212260	1	39	24.86	84	130	100	51	48.1	3.6	2.5	1.49	1.3	40.2	4.06	0	N	0	0	0	0	0	0
131209752	1	38	22.76	81	118	70	31.5	33.4	5.3	3.7	1.33	1.3	30.1	5.4	0	N	1	1	1	0	0	0
131209734	1	30	24.09	85	105	80	88.9	32.1	3.72	2.5	1.33	1.3	21.3	7.45	0	D	0	0	0	0	0	0
130259448	1	37	18.93	70	110	70	46.4	12.8	4.24	3	1.12	1.3	18.2	4.69	0	N	0	0	0	0	0	0
130079089	1	39	26.81	94	130	100	60.6	24.4	6.5	3.5	1.11	1.3	17.6	4.15	0	N	1	1	1	0	0	0
222066320	1	36	25.97	86	139	105	14.4	9.6	4.15	2.9	1.1	1.3	22	5.13	0	N	0	0	0	0	0	0
227212080	1	39	26.03	79	135	90	16	30.8	4.43	3.2	1.06	1.3	28.2	4.68	1	N	0	0	0	0	0	0
224085152	1	33	20.58	70	120	90	15.7	25	3.13	2.2	1.04	1.3	24.5	3.92	1	N	0	0	0	0	0	0
131209878	1	30	23.12	85	115	80	23.7	23.1	5.4	2.6	1	1.3	31.4	5.4	0	N	0	1	0	0	0	0
222066389	1	39	21.71	77	120	90	23.2	18	3.77	2.6	1	1.3	25.1	4.58	1	N	0	0	0	0	0	0
227212041	1	35	24.02	82	130	70	11.9	14.1	3.43	2.4	0.98	1.3	18.8	2.66	0	N	0	0	0	0	0	0
013028A007	1	31	23.66	84	120	84	15	18.6	4.24	3	0.96	1.3	19.5	4.98	0	N	0	0	0	0	0	0
222066167	1	36	26.91	88	110	70	20.9	22.5	4.62	3.4	0.91	1.3	29.5	4.27	0	N	1	0	1	0	0	0
130319168	1	32	23.71	85	125	90	34.3	20.5	5	3.5	0.78	1.3	22	4.99	1	N	1	0	1	0	0	0
130019015	1	38	19.14	67	95	60	11.6	12.2	4.11	2.8	0.75	1.3	15.1	4.63	0	N	0	0	0	0	0	0
022714M221	1	39	20.42	76	120	85	20.6	14.1	4.08	2.8	0.71	1.3	25.7	3.92	0	N	0	0	0	0	0	0
131209924	1	39	24.02		170	130	12.4	16.7	4	2.4	0.7	1.3	13.2	4.6	1	N	0	0	0	0	0	0
131209817	1	30	19.84	69	100	70	11.6	20.5	3.57	2.6	0.67	1.3	21.3	5.36	0	N	0	0	0	0	0	0
131209714	1	31	22.23		110	70	25.5	19.2	4	2.7	0.65	1.3	21.3	5.57	0	N	0	0	0	0	0	0
013028A072	1	34	22.13	80	130	90	17.3	13.5	2.82	1.8	0.61	1.3	24.5	5.44	1	N	0	0	0	0	0	0
130177046	1	34	22.34	85	100	70	15	25.7	3.8	2.7	0.51	1.3	29.5	5.12	0	N	0	0	0	0	0	0
130177063	1	33	20.11	76	110	75	14.2	10.3	2.63	1.8	0.26	1.3	15.1	5.18	0	N	0	0	0	0	0	0
130259455	1	33	21.93	78	120	80	33	37	3.4	1.9	1.1	1.3	29	5.4	0	N	0	0	0	0	0	0
227212063	1	33	24.79	85	130	90	16.8	23.7	3.78	2.6	2.47	1.4	18.8	4.51	1	N	1	0	0	1	0	0
227212308	1	37	20.55	66	110	70	13.1	22.5	4.38	3.1	2.14	1.4	21.3	3.77	0	N	1	0	0	1	0	0
227063261	1	37	27.43	88	110	80	30.7	26.9	3.97	2.9	1.92	1.4	25.7	4.46	0	N	1	0	0	1	0	0
216080277	1	31	19.81	69	110	70	35.8	30.1	3.78	2.8	1.89	1.4	25.1	6.61	0	PD	1	0	0	1	0	0
227212059	1	34	26.49	90	120	95	27.8	32.7	4.48	3.2	1.35	1.4	21.3	4.83	0	N	0	0	0	0	0	0
227212105	1	33	19.1	68	120	80	29.9	24.4	4.43	3.1	1.3	1.4	20.1	4.43	0	N	0	0	0	0	0	0
013028A097	1	37	24.34	88	135	95	36.1	23.7	4.87	3.4	1.26	1.4	20.7	5.24	0	N	1	0	1	0	0	0
227191716	1	35	27.85	95	110	80	36.6	22.5	4.39	3.1	1.24	1.4	16.9	4.38	0	N	0	0	0	0	0	0
227034023	1	39	21.23	74	130	90	10.6	17.3	4.64	3.3	1.19	1.4	19.5	4.29	1	N	0	0	0	0	0	0
216080140	1	30	19.36	71	110	86	17.5	13.5	3.81	2.6	1.14	1.4	19.5	4.64	0	N	0	0	0	0	0	0
131209869	1	39	22.76	84	110	70	19.6	23.1	5.7	3	1	1.4	27	5.9	0	PD	0	1	0	0	0	0
130019078	1	38	24.11	73	130	80	16	22.5	3.95	2.8	0.96	1.4	18.8	5.2	0	N	0	0	0	0	0	0
131209718	1	32	24.96	85	115	80	43.1	46.2	3.88	2.5	0.96	1.4	27.6	5.4	0	N	0	0	0	0	0	0
130137994	1	32	18.61	61	120	80	12.6	7.1	3.61	2.5	0.95	1.4	10.7	4.2	0	N	0	0	0	0	0	0
130259621	1	32	18.14	69	94	70	20.4	54.5	5.22	3.7	0.92	1.4	29.5	4.99	0	N	1	1	1	0	0	0
224085173	1	34	18.64	60	130	90	17.5	16.7	3.58	2.4	0.92	1.4	17.6	4.56	1	N	0	0	0	0	0	0
130018847	1	38	21.06	73	130	85	13.1	12.8	3.19	2.2	0.83	1.4	16.3	4.72	0	N	0	0	0	0	0	0
222066145	1	33	20.57	69	100	70	30.7	23.7	3.75	2.6	0.81	1.4	22.6	4.81	0	N	0	0	0	0	0	0
130018989	1	33	22.07	76	108	80	16.5	14.8	4.48	3.1	0.79	1.4	11.3	4.71	0	N	0	0	0	0	0	0
130248573	1	36	19.15	72	100	60	17.5	20.5	3.4	2.4	0.76	1.4	16.9	5.09	0	N	0	0	0	0	0	0
214105847	1	37	25.61	84	100	80	16.5	21.8	4.23	3	0.72	1.4	23.2	4.37	0	N	0	0	0	0	0	0
224085424	1	37	23.6	74	110	70	12.6	14.8	2.89	2	0.62	1.4	18.8	4.53	0	N	0	0	0	0	0	0
222066303	1	30	18.5	72	110	75	21.4	23.1	3.78	2.7	0.58	1.4	24.5	4.9	0	N	0	0	0	0	0	0
227063305	1	36	20.02	73	105	70	18	11.5	3.83	2.6	0.55	1.4	20.1	5.71	0	PD	0	0	0	0	0	0
214105523	1	35	20.76	77	130	90	12.1	9.6	3.14	2.1	0.46	1.4	15.7	3.81	1	N	0	0	0	0	0	0
227191507	1	39	18.65	66	110	80	20.4	21.2	3.68	2.6	0.45	1.4	25.1	3.94	0	N	0	0	0	0	0	0
130177035	1	37	17.43	64	95	75	11.6	9.6	3.2	2.3	0.33	1.4	15.7	4.57	0	N	0	0	0	0	0	0
130248279	1	33	28.03	88	130	85	18.4	42	5.5	3.4	1.5	1.4	29	5.8	0	PD	1	1	1	0	0	0
130259623	1	38	25.23	85	104	60	28.2	85	4.3	2.6	2.8	1.4	60	5.1	0	N	1	0	0	1	0	0
013028A114	1	36	24.95	89	150	100	39.3	33	4.6	3	0.6	1.5	31	5.5	1	N	0	0	0	0	0	0
130177174	1	39	23.05	87	130	100	233.6	16.7	6.52	4.9	4.51	1.5	21.3	5.6	0	PD	1	1	1	1	0	0
227212078	1	37	23.6	80	110	95	14.7	34.6	4.11	3	1.9	1.5	28.9	3.97	0	N	1	0	0	1	0	0
131209901	1	37	32.41	111	110	60	51.3	44.3	5.1	3.2	1.8	1.5	25.7	7.5	0	D	1	0	0	1	0	0
216080128	1	37	29.28	95	120	85	16.8	21.8	5.51	3.9	1.65	1.5	18.2	4.36	0	N	1	1	1	0	0	0
130177105	1	31	19.13	77	130	90	63.7	44.9	2.95	2	1.42	1.5	49.6	4.39	1	N	0	0	0	0	0	0
227212220	1	39	18.67	66	130	80	13.7	16.7	3.73	2.4	1.36	1.5	27	4.12	0	N	0	0	0	0	0	0
224085049	1	35	22.16	80	122	75	73.5	46.2	4.71	3.3	1.34	1.5	42	4.06	0	N	0	0	0	0	0	0
022714M033	1	36	21.94	80	120	90	137.7	48.1	4.27	2.9	1.29	1.5	39.5	4.19	1	N	0	0	0	0	0	0
214105717	1	36	21.55	78	130	80	18.3	34.6	3.75	2.6	1.01	1.5	25.1	4.83	0	N	0	0	0	0	0	0
130018952	1	31	19.48	68	110	80	26.9	16	4.41	2.9	0.98	1.5	18.2	4.34	0	N	0	0	0	0	0	0
222066178	1	38	19.47	69	120	70	11.3	9	4.43	3.1	0.92	1.5	25.7	5.14	0	N	0	0	0	0	0	0
130319200	1	36	21.05	74	125	85	10.8	19.9	3.39	2.3	0.89	1.5	22.6	5.15	0	N	0	0	0	0	0	0
214105763	1	39	24.98	80	130	75	13.9	15.4	3.85	2.7	0.88	1.5	23.2	4.37	0	N	0	0	0	0	0	0
130177153	1	39	20.08	71	150	90	23.5	25	5.51	4.1	0.86	1.5	28.9	5.21	1	N	1	1	1	0	0	0
227034330	1	30	19.71	72	120	80	17.8	16	3.7	2.5	0.79	1.5	23.8	4.48	0	N	0	0	0	0	0	0
216080162	1	37	23.23	80	110	60	49	17.3	4.86	3.6	0.76	1.5	25.1	4.84	0	N	1	0	1	0	0	0
131209805	1	37	19.2	75	140	90	41.8	17.3	3.57	2.4	0.71	1.5	18.8	5.13	1	N	0	0	0	0	0	0
227191179	1	32	20.96	71	100	65	28.1	35.3	3.79	2.5	0.69	1.5	20.1	3.9	0	N	0	0	0	0	0	0
130319112	1	36	20.34	72	120	85	17	16	3.47	2.3	0.58	1.5	16.9	5.39	0	N	0	0	0	0	0	0
130259577	1	31	25.59	79	130	90	15.2	18.6	3.11	2.1	0.58	1.5	16.9	4.47	1	N	0	0	0	0	0	0
130137997	1	34	17.99	64	105	70	36.1	19.2	3.22	2.1	0.54	1.5	21.3	5.45	0	N	0	0	0	0	0	0
222066045	1	36	25.84	79	125	85	31.2	64.8	3.42	2.3	0.52	1.5	35.1	4.76	0	N	0	0	0	0	0	0
130157603	1	38	18.59	66	120	70	13.7	31.4	3.1	2.2	0.44	1.5	37.6	4.47	0	N	0	0	0	0	0	0
216080193	1	39	20.7	74	120	80	22.2	10.3	3.61	2.7	0.4	1.5	23.2	4.3	0	N	0	0	0	0	0	0
013028A025	1	39	24.58	90	125	85	61.6	16	4.8	2.8	1.5	1.5	19	5.1	0	N	0	0	0	0	0	0
130137941	1	33	20.2	55	130	80	23.9	24	3.4	2	0.8	1.5	27	7.2	0	D	0	0	0	0	0	0
013028A189	1	39	25.62	82	110	70	11.9	14	4.8	2.9	0.9	1.6	16	4.8	0	N	0	0	0	0	0	0
227212300	1	34	22.48	76	130	70	16.2	11.5	3.66	2.6	1.79	1.6	18.2	3.52	0	N	1	0	0	1	0	0
222066419	1	39	22.93	79	120	85	21.9	30.8	4.17	2.8	1.41	1.6	37.6	6.1	0	PD	0	0	0	0	0	0
130157654	1	34	21.26	76	125	80	18.3	22.5	4.57	3.3	1.38	1.6	23.2	4.63	0	N	0	0	0	0	0	0
222066239	1	36	21.83	70	110	60	28.6	37.2	3.83	2.7	1.1	1.6	30.7	4.56	0	N	0	0	0	0	0	0
130018988	1	34	20.96	66	110	70	11.1	16	5.05	3.5	1.07	1.6	13.8	4.69	0	N	1	0	1	0	0	0
130118680	1	39	19.38	76	105	65	26	11.5	3.62	3.1	1.07	1.6	18.8	4.74	0	N	0	0	0	0	0	0
227191143	1	39	20.66	71	100	70	30.4	14.1	3.96	2.7	0.97	1.6	22	4.4	0	N	0	0	0	0	0	0
227034631	1	36	20.55	77	110	80	25.8	17.3	4.01	2.8	0.91	1.6	23.8	4.36	0	N	0	0	0	0	0	0
022714M234	1	37	23.44	81	120	80	61.9	23.1	4.38	3.1	0.85	1.6	24.5	4.89	0	N	0	0	0	0	0	0
216080199	1	33	21.72	79	130	70	54.9	3.8	4.32	3.2	0.83	1.6	18.2	3.38	1	N	0	0	0	0	0	0
131209861	1	36	21.01	73	135	60	18.8	120	4.5	2.9	0.6	1.6	43.9	5.1	0	N	0	0	0	0	0	0
130248211	1	30	24.31		110	85	7.2	39.1	4.27	2.9	0.53	1.6	27.6	4.77	0	N	0	0	0	0	0	0
130248395	1	38	24.11	87	150	100	28.1	21.2	3.95	3	0.46	1.6	15.1	5.52	1	N	0	0	0	0	0	0
013028A187	1	38	18.29	73	100	80	3.8	11	3.3	2.1	0.8	1.7	16	5.5	0	N	0	0	0	0	0	0
130319184	1	32	19.81	73	120	75	18.2	14	3.9	2.3	0.6	1.7	24	5.2	0	N	0	0	0	0	0	0
130319152	1	31	23.15	90	130	85	69.3	27	5.1	3.2	1	1.7	27	4.8	0	N	0	0	0	0	0	0
022714M204	1	34	24.62	92	120	80	36.1	25.7	3.77	2.5	7.52	1.7	34.5	5.27	0	N	1	0	0	1	0	0
131209813	1	30	29.74	29	110	80	242.6	53.2	7.13	2.3	6	1.7	44.6	4.67	0	N	1	1	0	1	0	0
224085085	1	32	20.74	68	110	80	45.1	13.5	5.23	3.7	1.66	1.7	32	4.64	0	N	1	1	1	0	0	0
227034663	1	37	23.5	80	135	90	55.9	56.4	6.01	4.3	1.34	1.7	32.6	4.59	1	N	1	1	1	0	0	0
227034747	1	36	23.26	85	120	80	19.6	39.1	5.46	3.9	1.31	1.7	25.7	4.52	0	N	1	1	1	0	0	0
130319244	1	32	20.96	75	140	80	12.4	16	4.56	3.2	0.99	1.7	17.6	5.56	1	N	0	0	0	0	0	0
022714M201	1	34	20.48	80	120	75	19.3	20.5	3.89	2.6	0.98	1.7	22	4.25	0	N	0	0	0	0	0	0
130319166	1	30	19.05	70	110	70	24	19.2	4.06	2.8	0.79	1.7	22.6	5.78	0	PD	0	0	0	0	0	0
131209862	1	35	28.37	97	170	110	92.5	44.9	5	3.1	0.7	1.7	38.3	20.6	1	D	0	0	0	0	0	0
224085462	1	38	21.66	66	115	75	12.1	10.3	3.7	2.7	0.63	1.7	19.5	4.51	0	N	0	0	0	0	0	0
131209946	1	39	23.88	80	140	90	16.2	35.3	3.96	2.7	0.51	1.7	23.2	6.01	1	PD	0	0	0	0	0	0
222066237	1	31	24.4	83	125	90	14.4	21.2	4.08	2.9	0.39	1.7	24.5	4.78	1	N	0	0	0	0	0	0
130138108	1	39	23.67	87	130	85	44.1	21	5.9	3.6	0.8	1.7	27	5.6	0	PD	1	1	1	0	0	0
131209840	1	36	24.54	90	115	80	32.5	16	5.05	3.5	1.45	1.8	23.8	5.28	0	N	1	0	1	0	0	0
227034665	1	39	24.58	84	140	95	200.6	40.4	3.59	2.5	1	1.8	42	4.35	1	N	0	0	0	0	0	0
013028A111	1	39	25.31	88	125	80	10.1	12.2	4.4	3	0.89	1.8	18.8	5.24	0	N	0	0	0	0	0	0
130118690	1	31	20.94	76	120	80	36.9	21.8	3.5	2.3	0.74	1.8	8.8	4.68	0	N	0	0	0	0	0	0
131209715	1	32	19.81	76	115	80	25.5	14.8	3.79	2.5	0.66	1.8	9.4	5.93	0	PD	0	0	0	0	0	0
130259435	1	39	26.4	94	110	80	96.5	36	7.9	5	1.8	1.8	25	7.2	0	D	1	1	1	1	0	0
130138033	1	34	22.51	76	130	80	14.9	12	3.8	2.1	0.5	1.9	19	5.9	0	PD	0	0	0	0	0	0
013028A116	1	30	24.42	82	130	90	14.1	11	4.6	2.7	0.9	1.9	22	5.6	1	PD	0	0	0	0	0	0
214105773	1	36	20.11	77	125	100	402.4	66.1	4.45	3	3.69	1.9	57.1	4.66	0	N	1	0	0	1	0	0
131209812	1	30	16.9	67	105	70	31.2	16	5.22	2.2	0.94	1.9	23.8	5.18	0	N	0	1	0	0	0	0
130118612	1	34	19.9	73	120	70	17.5	7.7	4.16	3	0.78	1.9	13.8	5.2	0	N	0	0	0	0	0	0
130138054	1	33	27.38	91	120	80	45.6	30	5.4	3.1	1	1.9	25	5.6	0	PD	0	1	0	0	0	0
013028A093	1	33	20.62	73	158	80	26.6	19	5.1	2.9	0.6	2	22	5.5	1	N	0	0	0	0	0	0
131209899	1	39	24.09	84	100	70	187.7	33.4	7.4	3.7	1.9	2	40.2	5.6	0	PD	1	1	1	1	0	0
131209994	1	34	25.95	93	135	80	8.8	6	6.2	3.6	1.9	2	7	7.1	0	D	1	1	1	1	0	0
130118625	1	32	25.85	80	130	80	9	5.1	5.29	3.7	1.06	2	20.1	6.94	0	PD	1	1	1	0	0	0
130077498	1	35	18.8	71	110	65	36.1	12.8	4.32	3	0.98	2	16.9	3.96	0	N	0	0	0	0	0	0
130259566	1	39	17.51	68	120	70	16.8	16	4.64	3.2	0.9	2	29.5	5.54	0	N	0	0	0	0	0	0
131209742	1	33	17.93	74	120	90	17.8	19.9	4.16	2.7	0.74	2	24.5	5.48	1	N	0	0	0	0	0	0
130248656	1	37	26.99	87	120	90	10.3	33.4	3.9	2.6	0.68	2	20.7	4.6	1	N	0	0	0	0	0	0
013028A083	1	32	20.15	85	124	80	30.1	22	5.3	3.1	0.7	2.1	21	5.8	0	PD	0	1	0	0	0	0
131209958	1	36	25.8	96	145	110	116	52.6	5.5	4.7	4.2	2.1	30.1	5.3	1	N	1	1	1	1	0	0
130319163	1	30	21.13	75	125	75	30.2	14.8	4.73	3.3	0.9	2.1	18.2	5.1	0	N	0	0	0	0	0	0
227212360	1	37	20.49	76	145	90	32.7	21.8	3.88	2.7	0.55	2.1	23.2	4.5	1	N	0	0	0	0	0	0
227191528	1	39	18.59	71	115	75	16.8	8.3	4.23	2.9	3.52	2.2	11.9	4.22	0	N	1	0	0	1	0	0
022714M084	1	33	20.32	79	120	70	31.2	21.2	5.64	4	0.67	2.2	41.4	3.9	0	N	1	1	1	0	0	0
222066248	1	38	20.8	72	150	95	29.9	18	5.83	4.2	0.86	2.4	37	4.37	1	N	1	1	1	0	0	0
130319122	1	32	27.12	91	100	62	35.8	27.6	4.27	2.9	0.94	3	19.5	5.5	0	N	0	0	0	0	0	0
216080027	1	34	20.08	71	115	70								4.34	0	N	0	0	0	0	0	0
227063278	1	42	24.91	87	120	75	23.5	16.7	3.33	2.2	3.71	0.9	18.2	6.36	0	PD	1	0	0	1	1	0
130118524	1	43	28.73	101	120	80	76.6	48.8	5.12	3.8	1.69	1	22	4.66	1	N	1	0	1	0	1	0
022714M282	1	44	25.59	86	125	85	17.5	8.3	4.39	3.1	1.32	1.2	25.1	4.15	0	N	0	0	0	0	0	0
224085348	1	41	25.3	76	100	70	16	26.9	3.54	2.6	0.59	1.2	28.9	4.34	0	N	0	0	0	0	0	0
227063422	1	42	21.87	81	135	90	65.2	37.2	4.42	3.1	4.82	1.4	40.2	5.77	1	PD	1	0	0	1	0	0
130259459	1	41	24.87	92	135	90	34	23.1	4.27	3	1.82	1.4	19.5	4.7	1	N	1	0	0	1	0	0
130018930	1	43	27.19	91	180	130	53.6	31.4	5.57	4	1.79	1.4	18.2	4.95	1	N	1	1	1	1	0	0
022714M080	1	43	22.76	79	120	75	46.9	18	4.6	3.1	0.59	2.1	27	4.12	0	N	0	0	0	0	0	0
224085338	1	44	21.72		130	85	74.5	14.8	5.35	3.7	0.78	2.2	20.7	3.84	0	N	1	1	1	0	0	0
227034285	1	40	23.81	79	115	80	18	41.7	2.81	1.9	0.77	1.1	30.1	4.27	0	N	0	0	0	0	0	0
227191482	1	40	22.49	74	110	70	11.9	19.2	3.23	2.2	0.92	1.2	36.4	4.19	0	N	0	0	0	0	0	0
130248220	1	42	23.94	84	105	80	43.6	12.8	3.35	2.3	0.78	1.2	17.6	5.36	0	N	0	0	0	0	0	0
130118679	1	44	20.44	75	120	75	19.6	14.1	3.88	3	0.73	1.2	23.2	4.48	0	N	0	0	0	0	0	0
130138072	1	44	30.1	95	130	85	55.9	27	4.7	2.7	3.6	1.3	25	5.4	0	N	1	0	0	1	0	0
214105798	1	43	27.04	95	130	110	46.9	62.2	5.13	3.7	2.12	1.3	45.2	5.02	0	N	1	0	1	1	0	0
131209983	1	44	28.57	96	170	110	98.2	39.8	5.5	3.5	1	1.3	32	6.7	1	PD	1	1	1	0	0	0
130177010	1	42	30.49	84	155	100	5.2	51.3	2.94	2.1	0.71	1.3	48.3	5.27	1	N	0	0	0	0	0	0
224085304	1	43	23.39	78	170	110	29.4	37.2	3.54	2.5	0.86	1.4	41.4	4.64	1	N	0	0	0	0	0	0
130118605	1	44	21.63	78	100	70	18.6	7.1	5.02	3.7	0.68	1.4	18.8	5.5	0	N	1	0	1	0	0	0
227063254	1	42	21.37	72	120	65	18	9	3.72	2.5	1.56	1.5	29.5	4.08	0	N	0	0	0	0	0	0
214105746	1	41	19.44	66	105	70	10.8	30.8	3.12	2.1	1.17	1.5	28.9	4.76	0	N	0	0	0	0	0	0
214105526	1	44	20.2	72	130	80	68.8	41.7	3.16	2.1	0.86	1.6	54	5.09	0	N	0	0	0	0	0	0
130157743	1	41	19.84	69	130	80	14.7	42.3	3.8	2.7	0.66	1.6	30.7	4.77	0	N	0	0	0	0	0	0
214105747	1	41	22.57	70	95	65	8	42.3	4.42	2.9	15.4	1.9	50.2	6.03	0	PD	1	0	0	1	0	0
214105985	1	44	22.28	72	140	80	99.8	159.1	3.81	2.6	0.76	1.9	143.7	4.92	1	N	0	0	0	0	0	0
130018957	1	43	25.2	92	120	80	19.6	23.7	5.12	3.6	1.74	0.9	16.3	4.56	0	N	1	0	1	1	1	0
130157731	1	44	26.23	101	140	100	30.9	20.5	4.1	3	1.13	0.9	16.3	5.85	1	PD	1	0	0	0	1	0
130319133	1	44	28.48	89	135	90	37	34	4.5	2.6	2.8	0.9	30	5.5	1	N	1	0	0	1	1	0
130319286	1	43	24.11	79	120	80	13	14	3.7	2.2	1.3	1	18	5.5	0	N	1	0	0	0	1	0
227063353	1	42	23.15	80	130	85	35.6	37.8	4.19	2.9	4.38	1	46.4	7.06	0	D	1	0	0	1	1	0
131209823	1	40	25.01	92	110	80	36.9	26.9	3.82	2.4	2.49	1	23.2	5.11	0	N	1	0	0	1	1	0
227063376	1	44	20.69	65	110	70	21.4	12.2	3.76	2.7	1.72	1	23.2	4.4	0	N	1	0	0	1	1	0
227034085	1	40	24.77	82	115	75	20.6	14.1	4.38	3.2	1.67	1	20.7	4.29	0	N	1	0	0	0	1	0
130319128	1	44	27.28	95	115	85	34.6	38	3.6	2.1	1.5	1.1	29	6.8	0	PD	0	0	0	0	0	0
013028A073	1	44	18.69	76	100	70	16.5	29	4.9	3	1.2	1.1	27	4.8	0	N	0	0	0	0	0	0
222066409	1	41	23.62	73	150	125	29.4	25.7	4.07	2.9	2.99	1.1	27	3.98	1	N	1	0	0	1	0	0
216080168	1	44	24.61	87	120	90	71.2	23.7	3.87	2.8	2.78	1.1	27.6	3.58	1	N	1	0	0	1	0	0
130077401	1	43	25.03	83	140	90	38.4	35.3	4.36	3.1	2.38	1.1	12.5	12.61	1	D	1	0	0	1	0	0
022714M050	1	42	20.2	77	100	60	24.2	18	4.49	3.1	2.25	1.1	20.7	6.48	0	PD	1	0	0	1	0	0
227191190	1	43	22.83	75	120	84	26.8	17.3	5.16	10.8	1.74	1.1	20.7	4.02	0	N	1	0	1	1	0	0
131209886	1	40	23.45	83	110	70	40	23.7	4.8	3	1.6	1.1	28.9	5.5	0	N	0	0	0	0	0	0
130319159	1	44	25.46	86	120	80	16.8	10.3	4.48	3.1	1.58	1.1	23.2	5.5	0	N	0	0	0	0	0	0
022714M667	1	40	27.34	87	130	90	19.3	25	4.32	3	1.44	1.1	31.4	4.62	1	N	0	0	0	0	0	0
130157765	1	42	22.79		150	95	22.4	23.7	3.84	2.9	1.38	1.1	18.8	4.84	1	N	0	0	0	0	0	0
227063205	1	43	21.63	69	125	70	19.6	28.9	3.85	2.7	1.21	1.1	22	4.57	0	N	0	0	0	0	0	0
227212248	1	43	33.06	83	115	75	46.4	35.3	3.53	2.5	1.09	1.1	30.1	3.94	0	N	0	0	0	0	0	0
227063046	1	40	21.63	74	110	80	18.6	17.3	3.12	2.1	0.98	1.1	15.1	4.72	0	N	0	0	0	0	0	0
214105583	1	43	20.41	70	120	80	9.5	15.4	2.63	1.8	0.79	1.1	18.2	3.97	0	N	0	0	0	0	0	0
224085426	1	42	25.95	84	135	80	13.7	27.6	3.65	2.7	0.66	1.1	31.4	4.09	0	N	0	0	0	0	0	0
224085209	1	43	23.68	77	170	105	11.6	14.1	3.22	2.3	0.65	1.1	19.5	4.13	1	N	0	0	0	0	0	0
130019013	1	40	28.37		120	90	9.3	32.1	2.81	1.8	0.44	1.1	25.7	4.6	1	N	0	0	0	0	0	0
227034624	1	40	22.86	89	130	100	264	32.7	4.29	2.9	4.42	1.2	23.2	4.66	0	N	1	0	0	1	0	0
227063214	1	43	22.27	76	120	75	24.7	22.5	4.95	3.6	4.02	1.2	22.6	4.36	0	N	1	0	1	1	0	0
227034931	1	42	25.28	88	165	95	72.2	47.5	4.24	3	3.36	1.2	27.6	4.27	1	N	1	0	0	1	0	0
130319211	1	40	22.31	86	175	105	74	32.7	4.49	3.2	3.33	1.2	31.4	5.15	1	N	1	0	0	1	0	0
227034903	1	43	25.22	90	135	95	90.2	36.6	4.92	3.5	3.15	1.2	28.2	4.99	0	N	1	0	1	1	0	0
013028A070	1	43	26.78	97	140	90	87.4	44.3	4.83	3.4	2.53	1.2	27	5.82	1	PD	1	0	1	1	0	0
227191106	1	41	26.27	87	110	80	32.2	30.8	5.72	2.4	2.27	1.2	27	4.79	0	N	1	1	0	1	0	0
216080223	1	41	25.85	87	185	125	53.4	44.9	4.45	3.2	2.09	1.2	25.1	4.85	1	N	1	0	0	1	0	0
216080260	1	41	22.2	81	130	85	25.8	18	4.19	3.1	1.8	1.2	3.1	4.69	0	N	1	0	0	1	0	0
227191122	1	40	20.93	77	120	85	58.3	48.8	2.72	1.7	1.75	1.2	56.5	4.38	0	N	1	0	0	1	0	0
130077457	1	44	23.56	73	115	80	49.8	30.1	4.34	3	1.65	1.2	26.4	4.44	0	N	0	0	0	0	0	0
222066233	1	40	24.8	83	105	70	29.1	32.7	4.18	3	1.63	1.2	27	4.57	0	N	0	0	0	0	0	0
227063002	1	42	26.03	94	130	80	25.3	20.5	3.58	2.4	1.5	1.2	21.3	5.93	0	PD	0	0	0	0	0	0
131209864	1	44	21.77	75	120	80	15.7	16	3.9	2.5	1.4	1.2	20.1	5.3	0	N	0	0	0	0	0	0
227212282	1	43	27.86	94	120	85	20.9	51.3	3.4	2.4	1.32	1.2	38.9	4.06	0	N	0	0	0	0	0	0
214105959	1	43	22.43	79	100	70	25.3	21.2	3.73	2.6	1.21	1.2	17.6	4.38	0	N	0	0	0	0	0	0
222066396	1	42	20.57	80	105	75	87.9	32.7	5.02	3.7	1.06	1.2	22	5.63	0	PD	1	0	1	0	0	0
227034121	1	44	19.43	65	120	80	32.7	18	4.03	2.8	1.05	1.2	23.2	5.37	0	N	0	0	0	0	0	0
130077425	1	41	24.98	78	120	85	29.1	24.4	4.11	2.7	0.9	1.2	20.7	5.65	0	PD	0	0	0	0	0	0
222066121	1	40	23.18	84	130	80	15.5	16	4.17	3	0.77	1.2	23.2	4.24	0	N	0	0	0	0	0	0
227063289	1	43	24.46	79	120	80	12.9	14.1	3.47	2.4	0.54	1.2	20.1	4.84	0	N	0	0	0	0	0	0
224085188	1	43	21.79	72	145	95	10.1	22.5	2.9	2	0.5	1.2	25.7	6.08	1	PD	0	0	0	0	0	0
130137972	1	44	27.59	99	140	80	135.4	46	5.3	3.3	2.1	1.3	26	6.5	1	PD	1	1	0	1	0	0
227191719	1	44	23.51	80	135	90	62.9	21.8	4.86	3.5	3.67	1.3	17.6	4.92	1	N	1	0	1	1	0	0
227034933	1	43	20.2	70	95	60	35.3	12.2	4.69	3.3	1.9	1.3	15.1	4.79	0	N	1	0	0	1	0	0
227191111	1	41	22.86	83	113	80	46.4	32.1	5.14	3.1	1.82	1.3	30.1	4.39	0	N	1	0	0	1	0	0
227063257	1	43	24.62	81	125	75	21.7	17.3	3.84	2.6	1.71	1.3	20.7	4.16	0	N	1	0	0	1	0	0
227034287	1	40	24.46	81	120	75	32	23.1	4.24	3.1	1.49	1.3	21.3	3.86	0	N	0	0	0	0	0	0
130118697	1	41	23.1	82	110	80	16.5	22.5	5.08	3.8	1.47	1.3	22.6	5.14	0	N	1	0	1	0	0	0
130077414	1	42	25.33	80	120	80	20.6	16.7	4.6	3.2	1.39	1.3	18.8	4.59	0	N	0	0	0	0	0	0
222066291	1	40	25.89	85	135	85	25	16	3.61	2.3	1.38	1.3	23.8	4.63	0	N	0	0	0	0	0	0
227034181	1	42	25.36	85	135	95	53.1	27.6	4.44	3.1	1.33	1.3	27.6	4.62	0	N	0	0	0	0	0	0
214105866	1	44	21.2	69	125	80	12.1	33.4	3.58	2.4	1.03	1.3	25.7	4.55	0	N	0	0	0	0	0	0
227191327	1	42	22	79	105	80	25	27.6	3.95	5.3	0.95	1.3	33.3	4.32	0	N	1	0	1	0	0	0
022714M009	1	44	24.17	82	120	80	57.5	22.5	4.47	3.2	0.9	1.3	27.6	4.17	0	N	0	0	0	0	0	0
224085442	1	41	20.57	69	130	90	8.5	14.1	7.56	2.4	0.88	1.3	26.4	4.32	1	N	0	1	0	0	0	0
130157778	1	43	21.55	80	100	85	8.8	18.6	3.27	2.4	0.86	1.3	23.8	5.09	0	N	0	0	0	0	0	0
224085362	1	42	28.04	93	120	80	32	21.2	4.42	3.2	0.85	1.3	28.9	4.48	0	N	0	0	0	0	0	0
216080079	1	43	19.69	78	110	80	24	17.3	4.91	3.5	0.8	1.3	20.1	4.51	0	N	1	0	1	0	0	0
130138085	1	41	19.78	73	120	75	11	16	4	2.4	0.7	1.4	31	5	0	N	0	0	0	0	0	0
227191451	1	40	21.41	76	120	75	21.1	15.4	5.16	3.6	1.87	1.4	16.9	4.59	0	N	1	0	1	1	0	0
130137991	1	44	25.06	83	130	100	21.9	14.1	3.78	2.5	1.6	1.4	17.6	5.69	0	PD	0	0	0	0	0	0
130319198	1	43	19.36	79	125	85	26.6	50	4.77	3.3	1.54	1.4	31.4	5.34	0	N	0	0	0	0	0	0
227063408	1	44	23.78	86	130	85	37.9	24.4	4.56	3.2	1.22	1.4	15.7	5.11	0	N	0	0	0	0	0	0
131209918	1	42	28.63	93	115	80	23.7	32.1	5.6	2.7	1.2	1.4	26.4	5.6	0	PD	0	1	0	0	0	0
222066228	1	43	29.04	97	150	95	99.5	39.1	4.84	3.5	1.16	1.4	26.4	5.26	1	N	1	0	1	0	0	0
022714M627	1	43	22.03	76	110	75	29.6	23.7	4.91	3.4	1.16	1.4	18.2	12.39	0	D	1	0	1	0	0	0
131209836	1	42	19.55	75	110	80	15.2	9.6	4.57	3.2	1.09	1.4	15.7	4.98	0	N	0	0	0	0	0	0
227034307	1	43	26.37	86	105	80	36.9	26.3	3.97	2.8	1.09	1.4	18.8	5.05	0	N	0	0	0	0	0	0
131209908	1	44	25.56	88	110	90	40	28.2	5.2	3.3	1	1.4	20.7	5.2	1	N	0	1	0	0	0	0
130177166	1	43	23.67	90	130	80	15.7	10.9	3.59	2.5	0.99	1.4	15.7	5.83	0	PD	0	0	0	0	0	0
222066008	1	41	22.91	80	120	90	29.4	35.9	4.16	2.9	0.62	1.4	28.2	4.51	1	N	0	0	0	0	0	0
013028A180	1	43	24.73	86	140	90	33.5	37.2	4.92	3.5	0.57	1.4	30.1	5.03	1	N	1	0	1	0	0	0
022714M285	1	43	21.94	78	120	70	20.4	44.9	4.46	3	0.56	1.4	33.9	4.69	0	N	0	0	0	0	0	0
224085251	1	43	21.77	76	130	90	18.6	97.5	3.69	2.5	0.54	1.4	48.3	5.37	1	N	0	0	0	0	0	0
130177125	1	42	25.77	80	120	80	26.6	20.5	2.96	2.1	0.2	1.4	27.6	4.38	0	N	0	0	0	0	0	0
130259407	1	42	20.94	73	120	70	25.3	16	5.3	3	1.3	1.5	26	5.1	0	N	0	1	0	0	0	0
222066092	1	44	20.98	78	130	100	46.1	17.3	5.98	4.3	2.32	1.5	18.2	4.48	0	N	1	1	1	1	0	0
130177066	1	41	20.44	72	120	70	19.6	15.4	3.52	2.5	1.96	1.5	19.5	5.14	0	N	1	0	0	1	0	0
130118676	1	41	24.74	88	130	70	22.4	18.6	4.92	2.8	1.8	1.5	14.4	5.96	0	D	1	0	0	1	0	0
224085472	1	44	25.22	89	110	75	32.2	16.7	4.77	3.3	1.41	1.5	25.1	3.76	0	N	0	0	0	0	0	0
131209765	1	42	20.38	76	160	100	34.5	22.5	4.25	2.3	1.35	1.5	23.2	6.87	1	PD	0	0	0	0	0	0
130138020	1	43	21.94	78	120	70	37.9	26.3	3.43	2.3	1.11	1.5	15.1	5.85	0	PD	0	0	0	0	0	0
214105619	1	44	25.1	84	120	80	28.9	21.2	4.86	3.5	0.98	1.5	20.7	5.25	0	N	1	0	1	0	0	0
131209937	1	44	18.19	75	120	80	31.5	19.9	5.2	3.3	0.8	1.5	19.5	5.9	0	PD	0	1	0	0	0	0
130259502	1	40	23.42	83	140	90	28.6	26.9	3.82	2.6	0.75	1.5	21.3	5.36	1	N	0	0	0	0	0	0
224085100	1	44	25.28	84	120	85	14.4	16	3.86	2.6	0.7	1.5	16.9	4.91	0	N	0	0	0	0	0	0
227063121	1	43	27.76	93	120	70	103.4	28.9	3.37	2.3	0.5	1.5	33.3	4.11	1	N	0	0	0	0	0	0
216080044	1	44	27.92	99	200	150	174.8	35.3	4.74	3.3	6.11	1.6	18.8	5.86	1	PD	1	0	0	1	0	0
222066245	1	42	26.07	82	120	85	22.4	19.2	4.95	3.2	2.07	1.6	20.7	5.66	0	PD	1	0	0	1	0	0
131209855	1	40	21.3	74	100	70	116	29.5	4.61	3.2	1.39	1.6	25.1	4.51	0	N	0	0	0	0	0	0
227212283	1	42	22.34	82	140	95	41.5	18.6	6.55	4.8	1.29	1.6	19.5	5.18	1	N	1	1	1	0	0	0
227034583	1	43	22.64	75	135	85	17	21.8	4.08	2.9	1.27	1.6	18.2	3.98	0	N	0	0	0	0	0	0
131209789	1	41	24.86	87	125	85	20.4	10.9	4.95	2.1	1.11	1.6	16.3	5.52	0	N	0	0	0	0	0	0
131209875	1	44	21.22	87	110	80	99	33.4	6.4	4	0.9	1.6	29.5	5.2	0	N	1	1	1	0	0	0
131209769	1	41	21.08	79	110	80	14.4	26.3	3.05	2.4	0.64	1.6	18.8	5.59	0	N	0	0	0	0	0	0
227034284	1	43	23.88	72	145	90	17.3	11.5	3.56	2.4	0.62	1.6	23.8	4.99	1	N	0	0	0	0	0	0
216080070	1	40	19.04	75	105	70	13.4	11.5	3.24	2.1	0.51	1.6	3.1	4.78	0	N	0	0	0	0	0	0
227063230	1	40	22.13	76	120	75	16	18	4.28	3	0.5	1.6	25.1	4.29	0	N	0	0	0	0	0	0
131209915	1	43	22.58	75	130	80	15.7	18.6	3.9	2.5	0.4	1.6	16.9	6.9	0	PD	0	0	0	0	0	0
214105518	1	41	28.31	97	120	90	86.6	73.1	4.55	3.2	3.7	1.7	29.5	5.22	1	N	1	0	0	1	0	0
227034198	1	44	23.28	80	130	90	50.5	16	3.98	2.8	1.13	1.7	25.1	4.71	1	N	0	0	0	0	0	0
227034783	1	41	20.07	75	130	90	42.5	21.8	5.07	3.6	1.07	1.7	20.7	4.53	1	N	1	0	1	0	0	0
222066234	1	41	18.81	70	110	85	43.1	15.4	4.82	3.4	0.9	1.7	23.8	4.93	0	N	1	0	1	0	0	0
013028A012	1	40	20.18	74	130	90	30.9	14.1	4.94	3.6	0.85	1.7	31.4	5.27	1	N	1	0	1	0	0	0
224085193	1	44	22.01	68	110	80	37.1	23.1	4.24	3.1	0.49	1.7	23.8	3.08	0	N	0	0	0	0	0	0
130138089	1	43	24.84	78	130	80	53.2	41	5.9	3.7	6.5	1.8	39	7	0	D	1	1	1	1	0	0
222066156	1	43	22.36	74	100	70	106.2	48.1	4.75	3.3	1.84	1.8	42	5.46	0	N	1	0	0	1	0	0
130118545	1	40	25.39	78	105	60	51.8	19.2	4.41	3.3	0.85	1.8	22.6	4.88	0	N	0	0	0	0	0	0
214105843	1	40	21.26	73	120	80	16.5	10.9	4.59	3.3	0.81	1.8	30.1	4.43	0	N	0	0	0	0	0	0
130018941	1	42	23.83	74	110	70	33.5	21.2	3.99	2.6	0.79	1.8	35.1	3.9	0	N	0	0	0	0	0	0
013028A163	1	43	20.18	67	120	80	10.4	40	4.9	2.8	1	1.8	54	5.8	0	PD	0	0	0	0	0	0
214105695	1	41	20.61	67	130	90	21.7	16.7	4.31	3	0.61	1.9	20.7	4.21	1	N	0	0	0	0	0	0
130157680	1	41	17.71	67	120	85	12.1	7.7	3.69	2.7	0.47	1.9	16.3	4.84	0	N	0	0	0	0	0	0
227034366	1	41	23.15	73	140	80	28.9	24.4	4.46	3.1	0.68	2	34.5	4.65	1	N	0	0	0	0	0	0
130077432	1	43	21.83	72	140	100	44.6	23.7	5.49	3.8	1.37	2.1	13.2	5.67	1	PD	1	1	1	0	0	0
131209995	1	44	22.73	79	100	70	5.1	7	5.1	3.6	1	2.1	9	6.8	0	PD	1	0	1	0	0	0
227191390	1	42	20.8	76	180	80	70.4	31.4	3.28	2.1	0.79	2.1	35.1	3.89	1	N	0	0	0	0	0	0
222066049	1	44	21.03	70	110	85	40.5	51.3	4.36	3	0.64	2.1	42.7	5.45	0	N	0	0	0	0	0	0
227034155	1	44	18.91	67	115	95	29.9	21.2	5.51	3.9	0.87	2.2	25.1	5.23	0	N	1	1	1	0	0	0
216080218	2	23	39.21	112	130	90	47.2	23.7	4.47	3.4	1.88	1	25.7	4.51	1	N	1	0	1	1	1	0
130079091	2	29	19.75	65	100	70	12.9	15.4	3.51	2.5	0.89	1	18.8	4.92	0	N	1	0	0	0	1	0
130248325	2	21	23.62	76	120	75	13.1	23.1	3.2	2.7	0.98	1.2	24.5	4.44	0	N	0	0	0	0	0	0
227063173	2	27	33.28	108	180	128	18.6	28.2	3.53	2.5	0.67	1.2	25.1	4.25	1	N	0	0	0	0	0	0
224085098	2	22	21.33	73	120	75	10.3	18	2.61	2	0.6	1.2	17.6	3.35	0	N	0	0	0	0	0	0
013028A179	2	29	18.9	68	105	70	11.6	18	4.3	2.6	1	2.3	25	5.2	0	N	0	0	0	0	0	0
222066285	2	21	21.07	67	110	65	15	12.2	3.53	2.5	0.76	0.9	15.1	4.68	0	N	1	0	0	0	1	0
227063375	2	24	25.71	83	100	80	22.9	35.9	3.25	2.3	2.67	1	24.5	4.1	0	N	1	0	0	1	1	0
224085327	2	22	26.95	77	115	65	12.4	9	3.52	2.6	1.27	1	14.4	4.35	0	N	1	0	0	0	1	0
130019030	2	29	29.95	96	100	60	14.7	21.8	3.07	2.2	0.72	1	13.2	4.6	0	N	1	0	0	0	1	0
222066188	2	27	30.76	83	110	70	11.9	12.2	4.1	2.9	2.13	1.1	18.8	4.61	0	N	1	0	0	1	0	0
227063129	2	21	24.13	83	110	70	27.6	64.1	3.94	2.8	2.08	1.1	46.4	4.63	0	N	1	0	0	1	0	0
227212386	2	26	28.79	96	130	95	39.4	35.3	3.57	2.5	1.73	1.1	20.1	4.4	0	N	1	0	0	1	0	0
130248559	2	29	21.3	75	115	75	11.1	9	4.31	3	1.68	1.1	18.2	5.18	0	N	0	0	0	0	0	0
224085026	2	25	27.56	80	130	90	14.4	8.3	4	2.9	1.31	1.1	11.3	4.45	1	N	0	0	0	0	0	0
224085097	2	22	19.02	68	95	60	9	7.1	2.64	1.8	1.19	1.1	14.4	4.11	0	N	0	0	0	0	0	0
022714M666	2	25	19.68	72	110	75	12.4	18.6	3.03	2.1	0.97	1.1	24.5	4.25	0	N	0	0	0	0	0	0
222066115	2	27	27.55	85	120	90	25.5	17.3	3.98	2.9	0.87	1.1	23.2	10.97	1	D	0	0	0	0	0	0
224085311	2	29	22.76	74	120	75	15.7	17.3	3.14	2.1	0.8	1.1	20.7	3.98	0	N	0	0	0	0	0	0
224085084	2	29	20.34	65	100	65	12.1	16.7	3.44	2.4	0.75	1.1	16.9	4.14	0	N	0	0	0	0	0	0
214105591	2	26	23.53	78	110	70	9.8	16	3.62	2.5	0.68	1.1	15.1	4.15	0	N	0	0	0	0	0	0
224085136	2	29	22.31	79	110	85	10.3	9.6	3.14	2.3	0.55	1.1	19.5	4.64	0	N	0	0	0	0	0	0
216080220	2	23	20.57	76	100	70	11.3	9.6	2.56	1.9	0.55	1.1	8.8	4.29	0	N	0	0	0	0	0	0
224085446	2	28	25.04	78	160	95	12.6	10.3	2.95	2.1	0.52	1.1	16.9	4.83	1	N	0	0	0	0	0	0
222066283	2	25	21.93	72	95	70	13.7	14.8	4.97	3.7	1.57	1.2	18.2	4.61	0	N	1	0	1	0	0	0
227034674	2	27	21.45	76	90	70	13.7	7.7	4.01	2.8	1.42	1.2	13.8	4.93	0	N	0	0	0	0	0	0
222066034	2	27	28.11	85	125	80	11.9	16	3.58	2.6	0.9	1.2	18.8	4.42	0	N	0	0	0	0	0	0
222066348	2	22	19.17	60	115	70	12.4	8.3	3.07	2.1	0.9	1.2	23.8	4.05	0	N	0	0	0	0	0	0
130157746	2	26	23.44	76	110	70	42.5	15.4	3.42	2.5	0.88	1.2	17.6	4.95	0	N	0	0	0	0	0	0
130259428	2	26	27.99	90	160	100	21.7	12.8	4.01	2.8	0.87	1.2	21.3	5.68	1	PD	0	0	0	0	0	0
214105941	2	25	18.82	71	110	70	18.6	12.2	3.58	2.5	0.86	1.2	18.2	4.47	0	N	0	0	0	0	0	0
224085357	2	25	18.37	64	100	65	6.4	6.4	2.77	1.9	0.85	1.2	14.4	4.15	0	N	0	0	0	0	0	0
022714M634	2	24	22.37	74	90	60	10.3	12.2	2.73	1.8	0.85	1.2	19.5	3.98	0	N	0	0	0	0	0	0
227034001	2	26	21.5	69	110	80	11.3	20.5	4.19	3	0.84	1.2	25.1	4.01	0	N	0	0	0	0	0	0
130019017	2	29	24.07	70	110	80	10.1	18	3.18	2	0.73	1.2	16.3	4.91	0	N	0	0	0	0	0	0
130319167	2	28	27.22	85	100	65	17.5	15.4	3.91	2.7	0.63	1.2	20.1	5.01	0	N	0	0	0	0	0	0
222066275	2	28	29.91	90	120	80	16	10.3	2.84	2	0.63	1.2	14.4	5.24	0	N	0	0	0	0	0	0
214105519	2	28	23.1	71	100	75	8.5	16.7	2.85	1.9	0.61	1.2	15.1	4.67	0	N	0	0	0	0	0	0
224085153	2	21	22.02	71	85	60	30.7	53.2	3.6	2.7	0.58	1.2	32.6	3.66	0	N	0	0	0	0	0	0
227063208	2	22	20.2	70	130	85	8.8	14.1	3.08	2.1	0.57	1.2	19.5	4.39	0	N	0	0	0	0	0	0
013028A032	2	28	22.86	73	120	80	8.5	7.1	2.92	2	0.39	1.2	17.6	5.05	0	N	0	0	0	0	0	0
214105604	2	28	21.48	79	105	70	14.4	10.9	2.83	1.9	0.36	1.2	15.1	3.95	0	N	0	0	0	0	0	0
130259530	2	21	21.35	74	110	80	8.8	25	3	1.9	0.8	1.2	23	4.9	0	N	0	0	0	0	0	0
227191703	2	24	29.72	90	110	80	20.6	16	3.65	2	1.13	1.3	22	4.13	0	N	0	0	0	0	0	0
130248361	2	29	19.78	72	100	85	33	15.4	4.27	3.2	1.1	1.3	17.6	5.17	0	N	0	0	0	0	0	0
130018865	2	27	28.2	87	110	85	13.9	17.3	3.78	2.6	1.06	1.3	13.2	4.99	0	N	0	0	0	0	0	0
130248396	2	29	25.71	91	110	70	13.7	10.3	3.42	3	1.05	1.3	15.1	4.88	0	N	0	0	0	0	0	0
214105592	2	29	24.14	77	130	80	11.1	13.5	3.75	2.6	1.03	1.3	15.7	4.83	0	N	0	0	0	0	0	0
227034179	2	23	17.09	60	100	70	7.7	11.5	3.09	2.2	0.89	1.3	18.2	4.27	0	N	0	0	0	0	0	0
214105567	2	28	19.2	69	125	70	12.6	12.2	3.88	2.7	0.83	1.3	13.8	3.76	0	N	0	0	0	0	0	0
227212190	2	20	21.75	77	130	80	12.4	9.6	2.79	1.9	0.82	1.3	16.3	4.01	0	N	0	0	0	0	0	0
216080163	2	28	19.52	74	100	70	9.8	7.1	4.06	3	0.78	1.3	12.5	4.64	0	N	0	0	0	0	0	0
022714M636	2	27	19.29	75	100	70	13.7	12.2	3.37	2.4	0.77	1.3	22.6	4.05	0	N	0	0	0	0	0	0
227034336	2	20	23.73	79	110	70	8.2	12.2	3.11	2.1	0.69	1.3	16.3	4.64	0	N	0	0	0	0	0	0
130138093	2	29	24.24	81	110	80	6.2	11.5	3.5	2.4	0.67	1.3	24.5	4.95	0	N	0	0	0	0	0	0
227191317	2	27	22.31	73	110	70	12.4	142.4	3.29	2.3	0.65	1.3	104.8	3.69	0	N	0	0	0	0	0	0
130118674	2	27	23.73	73	105	60	12.4	12.2	3.62	8.2	0.61	1.3	16.9	4.6	0	N	1	0	1	0	0	0
130248244	2	27	20.55	68	110	65	9.3	0	3.4	4.1	0.61	1.3	11.3	5.43	0	N	1	0	1	0	0	0
224085399	2	23	18.66	60	110	70	11.6	15.4	2.87	1.9	0.46	1.3	21.3	3.76	0	N	0	0	0	0	0	0
130118618	2	29	19.33	66	120	80	51.8	19.2	5.39	6.5	2.25	1.4	19.5	5.31	0	N	1	1	1	1	0	0
227034956	2	23	21.22	72	100	65	12.6	13.5	3.91	2.8	1.8	1.4	16.3	4.61	0	N	1	0	0	1	0	0
130118228	2	24	16.53	61	125	80	33.3	12.8	4.58	3.1	1.76	1.4	16.3	5.49	0	N	1	0	0	1	0	0
227191301	2	22	17.25	61	90	70	10.6	5.1	3.48	2.4	1.74	1.4	15.7	3.5	0	N	1	0	0	1	0	0
130118222	2	22	17.36	65	140	70	62.4	14.1	4.26	2.9	1.36	1.4	16.3	4.4	1	N	0	0	0	0	0	0
224085403	2	28	24.68	79	130	90	11.3	12.2	4.28	3.1	1.2	1.4	13.2	4.53	1	N	0	0	0	0	0	0
227034043	2	29	21.83	72	140	80	9	12.8	3.58	2.6	1.08	1.4	16.9	5.34	1	N	0	0	0	0	0	0
227212304	2	28	20.7	74	110	70	14.4	19.2	2.78	2	1.08	1.4	19.5	3.93	0	N	0	0	0	0	0	0
013028A065	2	23	31.44	99	90	60	32.5	34.6	5.11	3.6	1.04	1.4	21.3	5.03	0	N	1	0	1	0	0	0
130019064	2	29	25.39	75	120	70	12.9	7.7	3.25	2	1.01	1.4	8.8	4.86	0	N	0	0	0	0	0	0
222066079	2	26	19.98		90	70	22.2	31.4	3.94	2.9	1	1.4	19.5	4.55	0	N	0	0	0	0	0	0
130018953	2	26	19.98	64	100	70	8.2	30.1	3.11	2	1	1.4	30.1	4.71	0	N	0	0	0	0	0	0
227034224	2	29	17.97	62	100	70	9.8	14.8	3.51	2.5	0.99	1.4	23.8	4.43	0	N	0	0	0	0	0	0
227034373	2	27	18.97	64	110	70	13.1	14.8	2.73	1.8	0.96	1.4	16.9	4.29	0	N	0	0	0	0	0	0
214105994	2	22	19.01	65	120	80	14.7	18	3.69	2.6	0.84	1.4	18.8	4.7	0	N	0	0	0	0	0	0
222066294	2	26	21.97	70	105	80	13.9	15.4	3.52	2.4	0.79	1.4	20.1	4.74	0	N	0	0	0	0	0	0
227034909	2	24	22.21	64	100	75	12.1	27.6	3.38	2.4	0.77	1.4	23.2	4.26	0	N	0	0	0	0	0	0
130118626	2	25	17.53	65	110	70	46.9	14.1	4.5	3.2	0.76	1.4	22	5.26	0	N	0	0	0	0	0	0
130118695	2	22	23.83	77	90	65	11.3	10.3	4.27	3	0.65	1.4	15.1	4.55	0	N	0	0	0	0	0	0
130018872	2	23	20.61	62	100	75	11.6	10.9	3.67	2.5	0.62	1.4	15.1	4.1	0	N	0	0	0	0	0	0
130177133	2	21	17.78	65	110	85	12.1	3.8	3.54	2.6	0.57	1.4	15.1	6.07	0	PD	0	0	0	0	0	0
227034589	2	28	22.35	74	140	85	13.1	16	2.86	1.9	0.56	1.4	17.6	4.68	1	N	0	0	0	0	0	0
013028A155	2	21	19.22	71	110	80	8.8	14.1	3.46	2.4	0.51	1.4	23.2	4.34	0	N	0	0	0	0	0	0
224085128	2	21	20.69	67	98	70	11.6	42.3	4.06	3	0.47	1.4	39.5	3.56	0	N	0	0	0	0	0	0
222066251	2	28	22.81	74	120	85	12.9	24.4	2.89	2	0.36	1.4	22	4.41	0	N	0	0	0	0	0	0
130319191	2	29	20.57	68	105	70	7.9	16	3.3	1.9	0.5	1.4	16	5.8	0	PD	0	0	0	0	0	0
130319219	2	29	22.77	77	100	65	16.3	40	4.3	2.6	1.6	1.5	57	5.7	0	PD	0	0	0	0	0	0
224085147	2	29	21.43	67	105	70	10.6	14.8	4.61	3.2	1.52	1.5	22	3.63	0	N	0	0	0	0	0	0
130118563	2	29	24.84	77	135	100	74	48.8	4.69	3.2	1.04	1.5	24.5	5.5	0	N	0	0	0	0	0	0
227191396	2	29	23.38	75	105	70	11.6	16	3.05	2.1	0.76	1.5	20.1	3.78	0	N	0	0	0	0	0	0
227063332	2	23	17.07	63	100	60	10.1	12.8	3.01	2	0.76	1.5	16.3	4.5	0	N	0	0	0	0	0	0
130259533	2	29	24.91	81	130	80	3.2	44.9	4.03	2.8	0.75	1.5	40.2	5.27	0	N	0	0	0	0	0	0
227034588	2	29	20.57	72	110	65	10.8	23.7	4.39	3.1	0.66	1.5	18.8	4.18	0	N	0	0	0	0	0	0
130177114	2	29	21.3	78	110	70	9.8	10.3	3.33	2.4	0.63	1.5	20.1	4.58	0	N	0	0	0	0	0	0
227034900	2	29	23.62	81	110	70	8.8	21.8	3.23	2.2	0.55	1.5	20.7	4.3	0	N	0	0	0	0	0	0
227034170	2	27	19.05	27	100	70	13.4	14.1	4.1	2.9	0.41	1.5	18.2	4.24	0	N	0	0	0	0	0	0
130157670	2	29	19.98	71	100	70	6.2	6.4	3.3	2.4	0.4	1.5	15.1	4.25	0	N	0	0	0	0	0	0
216080006	2	28	18.85	69	95	65	16	11.5	3.69	2.6	0.32	1.5	16.9	4.57	0	N	0	0	0	0	0	0
222066298	2	27	19.43	68	120	80	12.4	23.7	4.12	2.8	1.52	1.6	22.6	4.18	0	N	0	0	0	0	0	0
227191536	2	29	21.64	70	122	80	35.8	39.8	5.05	3.6	1.48	1.6	21.3	4.29	1	N	1	0	1	0	0	0
130248245	2	28	27.48	83	130	95	53.6	13.5	5.72	3.3	1.32	1.6	19.5	4.82	0	N	0	1	0	0	0	0
227212296	2	25	24.88	86	110	70	18.3	30.8	3.55	2.5	0.94	1.6	28.9	4.18	0	N	0	0	0	0	0	0
130157764	2	29	22.06	73	120	85	10.8	9.6	3.82	2.8	0.87	1.6	13.8	4.96	0	N	0	0	0	0	0	0
227034928	2	21	17.85	65	110	70	10.3	80.2	3.55	2.5	0.78	1.6	54	4.31	0	N	0	0	0	0	0	0
130248294	2	29	20.17	69	110	70	12.9	7.7	3.8	2.7	0.66	1.6	14.4	4.59	0	N	0	0	0	0	0	0
227191511	2	23	20.26	70	105	70	8.2	12.8	3.4	2.3	0.66	1.6	14.4	4.72	0	N	0	0	0	0	0	0
227063385	2	24	19.56	63	80	50	9.5	19.9	4.11	3	0.45	1.6	23.8	3.66	0	N	0	0	0	0	0	0
022714M004	2	21	20.69	74	90	55	10.1	6.4	3.47	2.4	0.44	1.6	26.4	4.27	0	N	0	0	0	0	0	0
130177053	2	29	17.93	77	100	60	11.6	9	3.28	2.4	0.3	1.6	20.7	4.69	0	N	0	0	0	0	0	0
130138017	2	20	22.17	70	130	90	14.2	12	5.6	3.4	1.5	1.7	20	5	1	N	1	1	1	0	0	0
216080129	2	28	20.78	72	110	65	13.7	11.5	3.61	2.5	1.48	1.7	8.6	5.32	0	N	0	0	0	0	0	0
130018802	2	28	22.7	69	110	70	13.7	9.6	4.96	3.5	1.18	1.7	11.3	5.46	1	N	1	0	1	0	0	0
130319188	2	29	20.96	65	120	75	11.1	9	4.15	2.9	0.98	1.7	15.7	5.22	0	N	0	0	0	0	0	0
130248275	2	26	21.03	78	110	80	35.8	22.5	4.69	3.3	0.71	1.7	18.8	5.26	0	N	0	0	0	0	0	0
227212379	2	24	17.18	64	120	80	16.8	13.5	3.15	2.2	0.71	1.7	19.5	4.46	0	N	0	0	0	0	0	0
222066181	2	24	25.4	80	120	70	12.4	5.8	4.03	2.8	0.54	1.7	16.9	4.63	0	N	0	0	0	0	0	0
227212352	2	27	26.14	82	110	70	16	17.3	3.57	2.5	0.46	1.7	17.6	4.39	0	N	0	0	0	0	0	0
130248398	2	25	20.58	67	140	80	9	18	3.58	3.8	0.43	1.7	17.6	4.81	1	N	1	0	1	0	0	0
227034515	2	28	25.24	83	115	65	9.3	14.1	3.37	2.3	0.43	1.7	19.5	4.51	0	N	0	0	0	0	0	0
130177083	2	28	22.6	79	100	60	11.9	3.8	3.4	2.5	0.41	1.7	17.6	4.59	0	N	0	0	0	0	0	0
130259505	2	21	20.83	69	130	85	19.3	13.5	3.73	2.6	0.4	1.7	15.7	5.03	0	N	0	0	0	0	0	0
130319169	2	27	19.36	69	110	80	15.8	23	5.1	3.1	1	1.7	29	4.7	0	N	0	0	0	0	0	0
130259410	2	28	26.03	91	130	100	10.1	13	4.6	2.6	1	1.7	16	5.5	0	N	0	0	0	0	0	0
227034226	2	23	23.68	75	100	80	16	139.8	6.45	4.7	1.26	1.8	110.4	4.13	0	N	1	1	1	0	0	0
227034334	2	28	19.38	74	130	80	19.1	23.1	4.49	3.2	0.98	1.8	21.3	4.63	0	N	0	0	0	0	0	0
130259625	2	26	20.03	70	110	70	12.4	6.4	4.17	2.9	0.96	1.8	18.2	4.92	0	N	0	0	0	0	0	0
130118345	2	25	19.47	64	135	85	12.1	6.4	4.58	3.2	0.84	1.8	16.3	4.82	0	N	0	0	0	0	0	0
130019038	2	20	21.97	65	110	70	10.3	7.7	3.84	2.7	0.83	1.8	17.6	3.86	0	N	0	0	0	0	0	0
222066308	2	25	21.96	70	110	70	7.5	5.8	3.41	2.4	0.54	1.8	18.2	4.63	0	N	0	0	0	0	0	0
130248684	2	28	22.04	75	105	75	13.8	8	3.9	2.3	0.7	1.8	18	5.2	0	N	0	0	0	0	0	0
130118645	2	27	22.94	70	110	70	12.5	36	4.7	2.7	0.8	1.8	38	5.4	0	N	0	0	0	0	0	0
130138100	2	28	16.38	70	120	70	9.2	14	4	2.4	1	1.9	17	5.2	1	N	0	0	0	0	0	0
227212013	2	29	17.69	63	110	70	19.1	18	4.95	3.6	0.6	1.9	21.3	4.66	0	N	1	0	1	0	0	0
130248278	2	27	21.78	67	110	70	16.8	6.4	4.45	3.1	0.59	1.9	11.9	4.86	0	N	0	0	0	0	0	0
227063128	2	26	21.78	65	100	60	12.1	14.8	3.09	2	0.59	2	15.7	3.87	0	N	0	0	0	0	0	0
130319148	2	29	20.58	70	110	70	8.5	11.5	3.38	2.3	0.43	2	14.4	4.39	0	N	0	0	0	0	0	0
013028A009	2	26	20.55	67	100	70	14.3	11	4.9	3	0.8	2.1	11	4.9	0	N	0	0	0	0	0	0
216080266	2	26	20.96	70	90	60	12.6	10.3	4.39	3.2	0.5	2.1	18.2	4.31	0	N	0	0	0	0	0	0
130319196	2	29	20.4	66	110	80	11.9	9	4.4	2.6	0.7	2.1	12	6.2	0	PD	0	0	0	0	0	0
013028A115	2	28	19.81	68	120	86	13.7	10	5	3	0.5	2.5	20	4.9	0	N	0	0	0	0	0	0
227191183	2	26	20.86	71	115	75	12.9	13.5	3.51	2.3	1.68	4.7	18.8	3.98	0	N	0	0	0	0	0	0
130018906	2	29	20.32	72	100	70	38.7	7.6					14.2	8.9	0	D	0	0	0	0	0	0
130259451	2	37	23.12	80	130	90	36.6	56.4	1.62	1.1	0.63	0.4	87.2	4.25	1	N	1	0	0	0	1	0
214105895	2	33	24.92	83	120	80	9.8	23.1	2.69	1.8	2.41	0.9	21.3	4.27	0	N	1	0	0	1	1	0
227063241	2	37	24.61	75	90	60	11.6	13.5	2.78	1.9	0.91	0.9	16.3	4.56	0	N	1	0	0	0	1	0
130177143	2	31	32.87	96	140	80	25.5	20.5	3.19	2.4	0.84	0.9	16.9	5.1	1	N	1	0	0	0	1	0
130319213	2	35	24.84	76	120	80	16	21.2	3.23	2.2	1.63	1	19.5	4.85	0	N	1	0	0	0	1	0
214105954	2	35	20.96	73	105	70	12.1	20.5	2.8	1.9	0.94	1	20.1	4.87	0	N	1	0	0	0	1	0
227034019	2	32	26.67	88	180	110	21.9	18.6	4.15	2.9	1.58	1.1	22	4.29	1	N	0	0	0	0	0	0
130018864	2	33	24.97	78	120	75	13.9	19.9	4.36	3	1.23	1.1	21.3	3.76	0	N	0	0	0	0	0	0
227034083	2	38	23.8	77	130	80	15.7	14.8	3.51	2.5	0.74	1.1	17.6	5	0	N	0	0	0	0	0	0
130177036	2	39	23.37	79	120	80	16.2	10.3	4.22	3.2	0.97	1.2	21.3	4.7	1	N	0	0	0	0	0	0
130018878	2	39	25.67	80	155	90	15.2	35.3	3.83	2.5	0.9	1.3	25.7	4.22	1	N	0	0	0	0	0	0
222066022	2	33	23.88	80	100	70	8.2	18	3	2.1	0.68	1.3	16.9	4.92	1	N	0	0	0	0	0	0
224085425	2	37	20.5	75	110	90	11.3	12.2	4.33	3.3	1.91	1.4	20.7	4.34	1	N	1	0	0	1	0	0
227034087	2	38	22.94	73	120	85	10.3	23.1	4.04	2.9	1	1.4	23.2	4.03	0	N	0	0	0	0	0	0
013028A066	2	38	18.99	73	120	80	5.9	14	3.4	1.7	0.5	1.4	18	4.9	0	N	0	0	0	0	0	0
130137990	2	36	19.29	68	140	90	16.8	25	4.5	2.8	1	1.5	26	4.8	1	N	0	0	0	0	0	0
130118505	2	38	21.5	73	130	80	72.2	31.4	5.19	3.7	2.33	1.5	27	5.88	0	PD	1	1	1	1	0	0
227063370	2	35	22.41	80	110	70	18.3	18	3.76	2.6	0.42	1.5	20.1	4.38	0	N	0	0	0	0	0	0
130248218	2	38	21.48	73	110	75	21.9	10.9	4.79	3.3	0.76	1.6	15.1	5.86	0	PD	0	0	0	0	0	0
216080052	2	35	23.5	78	110	80	13.9	30.8	3.65	2.6	0.75	1.6	22.6	4.56	0	N	0	0	0	0	0	0
227063306	2	38	21.86	68	125	70	13.4	13.5	4.32	3	1.08	1.7	20.1	4.37	0	N	0	0	0	0	0	0
013028A081	2	33	23.59	77	120	88	7.7	28.9	3.87	2.6	0.71	1.7	25.1	4.92	0	N	0	0	0	0	0	0
227034635	2	36	19.92	66	110	80	10.6	12.8	3.48	2.4	0.69	1.7	15.1	4.33	0	N	0	0	0	0	0	0
227212046	2	36	23.61	81	130	90	31.2	35.3	4.44	3.1	0.81	1.8	26.4	3.92	1	N	0	0	0	0	0	0
130138055	2	30	21.48	72	118	70	18.6	9	5.2	3	1	2	15	5	0	N	0	1	0	0	0	0
227063224	2	34	23.59	82	95	70	6.7	16.7	2.55	1.8	0.75	0.8	19.5	4.01	0	N	1	0	0	0	1	0
227191315	2	39	25.98	80	110	60	19.6	10.9	3.25	2.3	1.82	0.9	18.8	5.53	0	N	1	0	0	1	1	0
222066103	2	34	26.81	80	136	70	10.3	11.5	3.06	2.2	0.89	0.9	16.9	4.8	0	N	1	0	0	0	1	0
130248351	2	39	20.43	80	116	80	17.8	15	4.2	2.3	1.3	1	17	6.1	0	PD	1	0	0	0	1	0
130118223	2	33	21.78	69	140	95	32.2	19.9	4.31	3	3.15	1	18.8	10.88	1	D	1	0	0	1	1	0
227063262	2	36	19.92	77	90	60	12.4	26.9	4.26	3	2.65	1	20.7	3.81	0	N	1	0	0	1	1	0
227034501	2	39	20.43	73	120	80	12.1	12.2	3.55	2.5	2.17	1	13.2	4.75	0	N	1	0	0	1	1	0
130177011	2	38	27.77	84	110	80	44.3	18	3.61	2.7	2.16	1	19.5	4.66	0	N	1	0	0	1	1	0
227034146	2	39	26.72	84	120	75	10.8	15.4	4.52	3.3	2.11	1	15.7	4.35	0	N	1	0	0	1	1	0
222066224	2	34	23.76	80	110	80	17.8	17.3	3.45	2.5	2.02	1	25.1	5.01	0	N	1	0	0	1	1	0
224085441	2	38	26.56	72	130	90	19.6	13.5	4.34	3.1	2.01	1	19.5	4.51	1	N	1	0	0	1	1	0
013028A184	2	30	27.24	86	110	85	12.9	21.2	4.31	3	1.93	1	22.6	5.06	0	N	1	0	0	1	1	0
227191710	2	35	20.89	77	138	92	13.9	10.3	3.18	2.2	1.9	1	17.6	4.27	0	N	1	0	0	1	1	0
022714M601	2	37	22.84	85	120	80	12.4	12.2	2.77	1.8	1.68	1	19.5	3.9	0	N	1	0	0	0	1	0
214105982	2	34	29.36	90	130	90	24	14.1	2.87	2	1.67	1	15.7	4.3	1	N	1	0	0	0	1	0
227191490	2	38	24.22	85	105	70	13.7	12.2	2.35	1.5	1.59	1	19.5	4.19	0	N	1	0	0	0	1	0
130018816	2	37	22.75	74	115	70	49.8	43	3.67	2.5	1.54	1	21.3	4.47	0	N	1	0	0	0	1	0
216080034	2	38	26.84	85	115	80	18	11.5	4.7	3.2	1.41	1	12.5	4.29	0	N	1	0	0	0	1	0
224085195	2	35	26.31	86	112	70	21.4	13.5	3.74	2.6	1.12	1	18.8	4.14	0	N	1	0	0	0	1	0
224085358	2	35	23.21	69	118	80	16	16	3.46	2.5	0.98	1	23.2	4.17	0	N	1	0	0	0	1	0
130157635	2	35	23.44	79	130	70	7	10.3	2.73	2	0.98	1	17.6	4.59	0	N	1	0	0	0	1	0
227034623	2	39	20.96	69	130	80	10.1	13.5	3.35	2.4	0.95	1	15.7	4.16	0	N	1	0	0	0	1	0
227034017	2	32	22.19	76	105	60	9.5	10.9	2.82	2	0.91	1	18.2	4.06	0	N	1	0	0	0	1	0
130077426	2	39	24.39	87	140	85	18.6	13.5	2.96	2	0.9	1	15.7	5.11	1	N	1	0	0	0	1	0
224085114	2	33	21.21	67	95	60	10.1	26.3	2.91	2	0.63	1	27	4.83	0	N	1	0	0	0	1	0
224085168	2	31	25.02	80	130	90	12.6	10.9	2.91	2.1	0.57	1	19.5	4.12	1	N	1	0	0	0	1	0
130137920	2	32	25.39	82	130	90	10.3	16	4	2.3	1	1	22	5.5	1	N	1	0	0	0	1	0
130118641	2	31	23.39	71	110	65	19.7	11	4.3	2.7	1.4	1.1	19	5.4	0	N	0	0	0	0	0	0
013028A067	2	37	21.76	78	130	90	10.5	11	4.4	2.5	1.1	1.1	16	5.8	1	PD	0	0	0	0	0	0
227212131	2	30	25.1	77	110	75	13.1	21.8	4.11	2.9	2.46	1.1	16.9	4	0	N	1	0	0	1	0	0
227063347	2	31	26.85	91	120	70	18.6	24.4	3.62	2.6	2.32	1.1	18.2	4.6	0	N	1	0	0	1	0	0
216080208	2	35	25.59	92	105	70	27.6	14.1	3.59	2.6	2.27	1.1	15.7	4.32	0	N	1	0	0	1	0	0
214105884	2	34	23.73	84	110	70	11.9	13.5	3.42	2.3	2.25	1.1	22	4.7	0	N	1	0	0	1	0	0
130259497	2	33	27.6	85	110	70	5.2	14.1	3.59	2.5	2.13	1.1	16.3	4.73	0	N	1	0	0	1	0	0
227063272	2	35	23.19	81	90	65	14.2	18.6	4.35	3.1	1.95	1.1	22	3.97	0	N	1	0	0	1	0	0
214105575	2	37	25.27	78	130	80	10.1	10.9	4.17	2.9	1.79	1.1	18.2	4.77	0	N	1	0	0	1	0	0
216080173	2	39	22.75	81	130	70	14.7	14.1	3.94	2.9	1.79	1.1	19.5	4.57	0	N	1	0	0	1	0	0
227212081	2	35	21.91	72	110	80	12.1	13.5	3.59	2.5	1.73	1.1	15.1	4.37	0	N	1	0	0	1	0	0
227034957	2	39	26.56	86	130	85	11.9	16.7	3.59	2.5	1.6	1.1	15.1	4.96	0	N	0	0	0	0	0	0
222066392	2	39	22.07	69	120	80	14.2	14.1	2.98	2.1	1.49	1.1	18.8	4.54	0	N	0	0	0	0	0	0
224085146	2	38	22.45	76	115	70	23.7	10.9	2.9	2.1	1.28	1.1	25.1	3.83	0	N	0	0	0	0	0	0
224085247	2	38	22.67	75	95	70	11.9	11.5	3.91	2.9	1.24	1.1	16.9	3.84	0	N	0	0	0	0	0	0
227063051	2	37	25.4	83	105	70	13.4	21.2	2.65	1.8	1.12	1.1	20.1	3.84	0	N	0	0	0	0	0	0
130259401	2	37	26.02	78	124	90	35.3	19.2	4.13	2.9	1.07	1.1	15.7	4.51	1	N	0	0	0	0	0	0
130177154	2	37	22.05	74	110	75	17.5	19.9	3.02	2.2	1.07	1.1	22	4.45	0	N	0	0	0	0	0	0
130157622	2	34	19.72	67	110	70	16	16.7	2.99	2.2	1.04	1.1	19.5	4.85	0	N	0	0	0	0	0	0
130118225	2	34	22.96	76	135	80	32.2	9.6	4.26	2.3	1.01	1.1	15.1	5.13	0	N	0	0	0	0	0	0
130018936	2	34	28.5	87	95	70	11.6	10.3	3.9	2.7	0.99	1.1	11.9	4.69	0	N	0	0	0	0	0	0
214105610	2	38	22.94	79	120	70	13.4	20.5	3.36	2.4	0.99	1.1	28.9	3.82	0	N	0	0	0	0	0	0
022714M637	2	32	24.35	79	120	80	9.3	15.4	3.08	2.1	0.92	1.1	27	4.99	0	N	0	0	0	0	0	0
216080040	2	31	18.72	76	110	70	16	12.8	3.37	2.3	0.87	1.1	18.2	3.92	0	N	0	0	0	0	0	0
130157683	2	30	21.88	76	100	80	12.9	13.5	3.08	2.3	0.83	1.1	20.1	4.58	0	N	0	0	0	0	0	0
130018935	2	33	23.03	74	100	70	9.3	12.2	3.62	2.5	0.76	1.1	18.8	4.16	0	N	0	0	0	0	0	0
130157717	2	33	21.5	71	135	85	8	9.6	2.24	1.6	0.73	1.1	15.1	4.4	0	N	0	0	0	0	0	0
130319180	2	37	27.27	83	120	80	10.1	7.7	3.7	2.6	0.72	1.1	19.5	4.81	0	N	0	0	0	0	0	0
214105987	2	33	21.48	70	110	70	8.8	23.7	2.35	1.7	0.42	1.1	16.9	3.78	0	N	0	0	0	0	0	0
130118359	2	32	19.38	69	120	80	15.2	12.4	3.58	2.2	0.46	1.1	15.7	3.5	0	N	0	0	0	0	0	0
130137930	2	33	19.33	66	110	70	8.1	12	3.6	2.1	0.7	1.2	20	5.1	0	N	0	0	0	0	0	0
227191336	2	32	21.5	71	100	70	11.9	14.1	4.09	3	2.43	1.2	23.2	4.05	0	N	1	0	0	1	0	0
130118543	2	34	26.56	88	110	75	44.9	21.8	3.75	2.7	2.07	1.2	12.5	5.29	0	N	1	0	0	1	0	0
214105599	2	37	23.8	82	120	75	21.7	16.7	4.1	2.9	2.06	1.2	17.6	5.74	0	PD	1	0	0	1	0	0
224085201	2	37	25.27	83	135	85	19.3	23.1	4.03	2.8	1.96	1.2	18.8	4.9	0	N	1	0	0	1	0	0
130137937	2	36	22.12	76	115	75	21.1	14.1	3.48	2.3	1.96	1.2	17.6	4.45	0	N	1	0	0	1	0	0
227212079	2	39	20.21	5	120	80	11.9	21.2	4.37	3.1	1.91	1.2	20.7	4.35	0	N	1	0	0	1	0	0
224085141	2	37	20.45	60	130	75	12.9	12.8	3.66	2.4	1.88	1.2	19.5	4.23	0	N	1	0	0	1	0	0
130319113	2	36	25.15	77	130	75	11.1	6.4	4.69	3.3	1.78	1.2	15.7	5.82	0	PD	1	0	0	1	0	0
130118233	2	33	20.7	77	125	80	54.4	10.3	4.98	3.5	1.74	1.2	22.6	6.81	0	PD	1	0	1	1	0	0
216080008	2	39	23.07	7	100	70	14.7	16.7	4.02	2.8	1.67	1.2	20.7	4.32	0	N	0	0	0	0	0	0
224085222	2	36	25.34	88	130	85	16	12.2	4.05	2.9	1.64	1.2	11.3	4.1	0	N	0	0	0	0	0	0
227191112	2	39	18.31	59	105	80	16.8	16	3.26	2.3	1.51	1.2	18.8	4.29	0	N	0	0	0	0	0	0
022714M638	2	39	19.96	76	100	70	12.6	15.4	3.73	2.6	1.47	1.2	13.8	4.06	0	N	0	0	0	0	0	0
227034748	2	34	20.28	65	95	65	12.6	16	3.86	2.7	1.38	1.2	21.3	4.83	0	N	0	0	0	0	0	0
222066148	2	31	25.97	78	110	70	10.6	19.9	3.04	2	1.33	1.2	31.4	4.49	0	N	0	0	0	0	0	0
214105952	2	39	28.08	95	110	70	12.1	20.5	3.87	2.7	1.29	1.2	22	4.83	0	N	0	0	0	0	0	0
022714M437	2	32	26.84	88	120	80	13.1	14.1	3.48	2.5	1.29	1.2	18.2	4.08	0	N	0	0	0	0	0	0
022714M012	2	39	26.03	89	120	80	25.5	16	3.57	2.5	1.24	1.2	15.1	3.92	0	N	0	0	0	0	0	0
227063294	2	31	22.89	80	105	65	10.3	11.5	2.88	1.9	1.24	1.2	14.4	4.85	0	N	0	0	0	0	0	0
130248651	2	39	22.27	81	130	85	13.4	12.2	3.8	2.6	1.23	1.2	14.4	5.46	0	D	0	0	0	0	0	0
130077308	2	39	21.18	74	130	90	10.6	19.9	3.69	2.5	1.2	1.2	17.6	4.34	1	N	0	0	0	0	0	0
227063324	2	38	20.08	72	100	70	13.7	10.9	3.42	2.3	1.19	1.2	12.5	3.78	0	N	0	0	0	0	0	0
227212264	2	38	21.57	66	120	80	16.2	15.4	3.46	2.5	1.18	1.2	16.9	4.16	0	N	0	0	0	0	0	0
216080242	2	33	25.71	89	110	70	17	8.3	3.46	2.5	1.15	1.2	18.2	4.91	0	N	0	0	0	0	0	0
130137953	2	35	23.73	80	115	80	12.6	12.2	3.55	2.4	1.12	1.2	14.4	5.26	0	N	0	0	0	0	0	0
227191452	2	39	20.78	69	135	80	16.8	12.8	3.21	2.4	1.12	1.2	13.8	4.48	0	N	0	0	0	0	0	0
227212330	2	38	24.67	73	95	70	11.9	10.9	3.38	2.4	1.08	1.2	15.7	3.7	0	N	0	0	0	0	0	0
227063245	2	37	22.89	82	100	50	11.6	10.9	2.72	1.8	1.08	1.2	21.3	4.07	0	N	0	0	0	0	0	0
222066040	2	38	27.36	88	105	70	33.5	38.5	3.67	2.6	1.06	1.2	30.7	4.2	0	N	0	0	0	0	0	0
227191141	2	39	22.77	81	140	80	22.9	16	4.03	2.8	1.02	1.2	20.1	4.76	1	N	0	0	0	0	0	0
130157659	2	39	25.39	82	140	85	9.8	9.6	2.86	2.1	1	1.2	22.6	4.7	1	N	0	0	0	0	0	0
227034664	2	38	19.48	67	120	80	13.1	18	3.39	2.4	0.96	1.2	19.5	4.23	0	N	0	0	0	0	0	0
130259603	2	32	20.19		105	70	6.4	11.5	2.88	1.9	0.96	1.2	21.3	4.69	0	N	0	0	0	0	0	0
224085400	2	33	19.11	70	110	70	10.1	15.4	4.18	3	0.92	1.2	20.7	4.14	0	N	0	0	0	0	0	0
022714M605	2	38	21.79	77	110	70	16.8	14.1	3.64	2.5	0.89	1.2	16.3	3.97	0	N	0	0	0	0	0	0
227034599	2	35	27.27	85	115	75	11.3	25	4.93	3.7	0.87	1.2	22.6	4.07	0	N	1	0	1	0	0	0
227212064	2	33	23.83	78	120	85	18	36.6	3.02	2.1	0.86	1.2	22	4.13	0	N	0	0	0	0	0	0
022714M074	2	31	28.69	101	110	70	21.1	18.6	3.52	2.4	0.84	1.2	18.2	3.91	0	N	0	0	0	0	0	0
222066249	2	36	28.48	87	120	80	9.5	16.7	3.24	2	0.81	1.2	21.3	4.63	0	N	0	0	0	0	0	0
130118521	2	39	24.01	80	120	80	26	22.5	4.14	2.9	0.8	1.2	26.4	4.6	0	N	0	0	0	0	0	0
130018842	2	38	29.5	85	130	85	45.1	10.9	4.77	3.3	0.77	1.2	13.2	4.37	0	N	0	0	0	0	0	0
130259578	2	34	22.48	78	120	80	12.4	13.5	4.2	3	0.77	1.2	19.5	4.97	0	N	0	0	0	0	0	0
130077402	2	39	27.24	81	115	80	16.5	23.7	4.54	3.2	0.71	1.2	15.7	4.98	0	N	0	0	0	0	0	0
224085103	2	36	19.33	65	135	85	15.7	16.7	3.45	2.6	0.71	1.2	20.7	4.31	0	N	0	0	0	0	0	0
130157644	2	36	21.88	81	170	140	22.7	14.1	3.92	2.9	0.7	1.2	21.3	5.02	1	N	0	0	0	0	0	0
227063284	2	36	23.44	73	100	60	25.8	12.8	3.19	2.1	0.65	1.2	18.8	4.36	0	N	0	0	0	0	0	0
130259436	2	38	20.66	67	120	80	21.4	14.1	2.93	1.9	0.57	1.2	24.5	5.49	0	N	0	0	0	0	0	0
224085196	2	35	23.94	75	110	70	8.8	28.9	3.15	2.4	0.56	1.2	20.1	4.42	0	N	0	0	0	0	0	0
224085256	2	32	21.64	65	130	85	12.9	4.5	3.35	2.4	0.48	1.2	16.9	4.52	0	N	0	0	0	0	0	0
216080181	2	38	23.09	78	120	80	13.7	16	2.97	2.1	0.46	1.2	19	4.45	0	N	0	0	0	0	0	0
130177175	2	38	22.6	72	110	70	43.1	23.1	2.76	2	0.44	1.2	22	6.42	0	PD	0	0	0	0	0	0
013028A084	2	33	26.62	89	130	90	32.4	13	5.1	3.1	2.8	1.2	17	5.3	1	N	1	0	0	1	0	0
130138007	2	39	23.34	74	125	80	15.1	5	4.6	2.7	1.3	1.2	12	5.5	0	N	0	0	0	0	0	0
130319161	2	33	22.92	76	110	80	14.2	17	5.3	3.2	1	1.3	19	5.6	0	PD	0	1	0	0	0	0
013028A107	2	39	25.51	88	160	110	10.9	12	4	2.5	1.3	1.3	22	5.7	1	PD	0	0	0	0	0	0
130138031	2	36	22.69	81	100	60	11.1	24	4.1	2.5	0.8	1.3	22	5.3	0	N	0	0	0	0	0	0
222066444	2	32	24.94	81	150	80	32.7	17.3	5.36	3.9	4.7	1.3	20.1	5.32	1	N	1	1	1	1	0	0
130138112	2	38	24.46	85	160	100	17.5	14.1	4.2	2.9	4.41	1.3	21.3	5.26	1	N	1	0	0	1	0	0
013028A096	2	34	22.83	77	110	80	32.7	18.6	6.01	4.4	2.67	1.3	18.8	5.08	0	N	1	1	1	1	0	0
130259568	2	34	24.51	79	110	80	24	22.5	4.81	3.4	2.41	1.3	21.3	4.87	0	N	1	0	1	1	0	0
227191458	2	38	23.31	78	110	70	59.3	58.4	4.8	3.7	2.32	1.3	40.2	4.42	0	N	1	0	1	1	0	0
130319212	2	38	30.04	89	145	90	23.5	17.3	3.98	2.8	2.23	1.3	20.7	5.12	1	N	1	0	0	1	0	0
227034946	2	33	25.71	78	125	80	19.8	14.8	3.92	2.6	1.97	1.3	19.5	4.73	0	N	1	0	0	1	0	0
216080250	2	36	20.28	80	100	60	12.4	19.2	2.64	1.9	1.89	1.3	20.7	4.33	0	N	1	0	0	1	0	0
130248393	2	35	20.93	67	110	60	8.8	5.8	3.66	8.8	1.81	1.3	14.4	6.1	0	PD	1	0	1	1	0	0
013028A147	2	34	20.94	70	110	80	14.7	14.8	4.05	2.8	1.74	1.3	15.7	4.69	0	N	1	0	0	1	0	0
227034042	2	35	21.37	66	115	80	15	18	4.6	3.2	1.61	1.3	28.2	4.73	0	N	0	0	0	0	0	0
224085377	2	31	23.27	79	120	70	13.4	8.3	3.71	2.7	1.61	1.3	12.5	4	0	N	0	0	0	0	0	0
222066290	2	35	28.91	83	110	80	15	38.5	4.86	3.6	1.59	1.3	28.2	4.5	0	N	1	0	1	0	0	0
227034947	2	36	18.99	67	120	80	10.1	7.7	3.66	2.5	1.59	1.3	17.6	4.96	0	N	0	0	0	0	0	0
216080200	2	37	24.19	84	115	80	13.7	23.7	4.25	3.1	1.56	1.3	15.7	4.47	0	N	0	0	0	0	0	0
130018829	2	39	24.96	80	140	95	12.4	16.7	3.8	2.6	1.52	1.3	16.3	4.58	1	N	0	0	0	0	0	0
227212265	2	39	20.83	71	120	70	20.6	14.8	4.26	3.1	1.51	1.3	17.6	3.78	0	N	0	0	0	0	0	0
130077455	2	37	20.74	69	120	80	11.6	31.4	4.26	2.9	1.37	1.3	18.2	4.27	0	N	0	0	0	0	0	0
216080209	2	39	22.77	82	110	70	42	35.3	4.88	3.6	1.34	1.3	16.9	4.86	1	N	1	0	1	0	0	0
227034127	2	33	23.42	79	130	85	11.9	12.2	3.9	2.7	1.29	1.3	22	4.14	0	N	0	0	0	0	0	0
022714M053	2	34	23.62	82	110	80	15	10.3	5.33	3.8	1.28	1.3	17.6	4.08	0	N	1	1	1	0	0	0
130018861	2	34	27.39	82	130	100	24	121.9	5.02	3.4	1.25	1.3	79.1	4.86	0	N	1	0	1	0	0	0
224085386	2	38	27.96	83	100	75	15.5	26.3	4.08	3	1.17	1.3	23.2	4.49	1	N	0	0	0	0	0	0
130118305	2	30	26.45	83	125	60	21.7	5.1	4.54	3.2	1.16	1.3	11.9	9.5	0	D	0	0	0	0	0	0
227191501	2	39	22.6	75	110	80	9.5	7.1	3.63	2.5	1.16	1.3	19.5	4.74	0	N	0	0	0	0	0	0
224085216	2	34	21.35	72	138	90	11.6	10.9	3.96	2.9	1.05	1.3	19.5	4.13	1	N	0	0	0	0	0	0
222066254	2	39	22.63	75	115	75	12.4	11.5	3.3	2.3	1.05	1.3	17.6	4.7	0	N	0	0	0	0	0	0
214105774	2	34	22.03	74	105	85	12.1	6.4	2.92	1.9	1.04	1.3	15.7	5.13	0	N	0	0	0	0	0	0
227034156	2	37	26.37	94	110	90	19.8	39.1	8.12	6.1	1.02	1.3	32.6	4.31	1	N	1	1	1	0	0	0
227034108	2	39	23.63	74	110	70	10.1	13.5	4.68	3.4	1.02	1.3	15.1	4.4	0	N	1	0	1	0	0	0
224086508	2	35	24.5	76	120	70	228.9	645.9	3.84	2.6	1.02	1.3	449.9	4.93	0	N	0	0	0	0	0	0
130018907	2	36	24.84	81	110	70	15	17.3	3.91	2.7	1	1.3	15.7	5.37	0	N	0	0	0	0	0	0
224085176	2	35	22.72	69	140	90	12.6	15.4	3.75	2.7	1	1.3	20.7	3.71	1	N	0	0	0	0	0	0
227191318	2	37	21.08	72	110	80	12.6	10.9	3.34	2.3	0.99	1.3	16.9	4.63	0	N	0	0	0	0	0	0
214105748	2	36	17.6	65	105	70	15	16	2.91	1.9	0.98	1.3	16.3	4.96	0	N	0	0	0	0	0	0
130118237	2	39	22.04	73	105	65	10.8	14.8	3.76	3.3	0.95	1.3	14.4	4.98	0	N	0	0	0	0	0	0
130018914	2	34	21.6	72	110	80	8	11.5	4.06	2.7	0.95	1.3	13.8	4.74	0	N	0	0	0	0	0	0
022714M296	2	31	19.43	71	110	70	8.8	23.1	3.33	2.2	0.95	1.3	29.5	4.21	0	N	0	0	0	0	0	0
130248371	2	32	20.96	73	110	70	10.1	2.6	2.76	1.8	0.94	1.3	13.2	4.76	0	N	0	0	0	0	0	0
022714M021	2	35	20.13	80	95	65	9.3	10.3	3.36	2.3	0.91	1.3	15.7	3.94	0	N	0	0	0	0	0	0
227212275	2	39	25.08	84	160	95	11.9	38.5	3.72	2.7	0.9	1.3	32	4.26	1	N	0	0	0	0	0	0
214105759	2	36	18.36	64	110	70	11.1	15.4	3.46	2.4	0.87	1.3	20.7	3.86	0	N	0	0	0	0	0	0
130157726	2	31	19.6	68	125	80	34.5	12.2	2.46	1.7	0.87	1.3	23.2	4.56	0	N	0	0	0	0	0	0
224085463	2	37	20.85	70	100	75	11.6	24.4	3.03	2.2	0.86	1.3	27	3.89	0	N	0	0	0	0	0	0
227063217	2	37	23.19	82	100	60	12.4	7.1	3.48	2.5	0.82	1.3	16.9	5.06	0	N	0	0	0	0	0	0
130118231	2	33	19.81	70	120	75	15.7	1.3	3.16	2.2	0.82	1.3	14.4	4.75	0	N	0	0	0	0	0	0
130157737	2	39	18.85	74	100	80	8	10.9	3.53	2.6	0.79	1.3	23.2	4.57	0	N	0	0	0	0	0	0
222066027	2	31	23.27	74	100	70	25.3	16	3.48	2.6	0.78	1.3	25.1	4.96	0	N	0	0	0	0	0	0
130157747	2	31	18.04	25	110	80	24.2	14.1	3.2	2.3	0.78	1.3	17.6	4.26	0	N	0	0	0	0	0	0
222066118	2	38	22.41	75	140	80	8	16	3.26	2.3	0.75	1.3	22.6	5.51	1	N	0	0	0	0	0	0
216080248	2	33	25.07	88	110	80	16.5	17.3	3.17	2.3	0.75	1.3	8.2	4.21	0	N	0	0	0	0	0	0
130118562	2	35	22.31	71	120	80	3.4	6.4	3.42	2.4	0.74	1.3	14.4	4.96	0	N	0	0	0	0	0	0
013028A019	2	33	20.45	72	110	80	14.2	10.9	3.72	2.6	0.73	1.3	24.5	4.5	0	N	0	0	0	0	0	0
222066362	2	30	24.46	77	140	80	10.8	9.6	3.71	2.7	0.72	1.3	18.8	4.78	1	N	0	0	0	0	0	0
130177077	2	36	19.96	71	110	75	14.7	5.1	3.65	2.7	0.72	1.3	14.4	5.47	0	N	0	0	0	0	0	0
130157792	2	30	19.14	70	120	80	11.6	9.6	3.12	2.3	0.72	1.3	13.8	4.89	0	N	0	0	0	0	0	0
227212042	2	32	17.6	60	110	60	21.7	9	3.08	2.2	0.72	1.3	9.4	4.29	0	N	0	0	0	0	0	0
130177045	2	32	24.98	80	120	80	18.8	8.3	3.62	2.6	0.71	1.3	16.3	4.4	0	N	0	0	0	0	0	0
130137954	2	39	24.22	85	165	90	15.5	7.7	3.85	2.7	0.7	1.3	10	7.86	1	D	0	0	0	0	0	0
227191379	2	30	19.63	64	118	70	11.3	10.3	3.17	2.2	0.68	1.3	18.8	4.31	0	N	0	0	0	0	0	0
130259460	2	34	24.52	74	170	110	8	9.6	3.79	2.6	0.65	1.3	31.4	3.95	1	N	0	0	0	0	0	0
130118604	2	32	22.76	72	120	80	17.5	11.5	3.54	2.7	0.52	1.3	12.5	4.78	0	N	0	0	0	0	0	0
130259511	2	30	18.96	70	105	75	12.4	12.2	3.38	2.3	0.52	1.3	28.9	4.71	0	N	0	0	0	0	0	0
130118382	2	34	22.06		95	60	20.1	9.6	3.46	1.8	0.47	1.3	13.2	4.43	1	N	0	0	0	0	0	0
222066161	2	33	21.57	72	115	70	9.3	17.3	3.74	2.6	0.44	1.3	24.5	4.31	1	N	0	0	0	0	0	0
130157770	2	37	22.77	77	110	70	10.8	9	2.61	1.9	0.23	1.3	13.2	5.55	0	N	0	0	0	0	0	0
130177059	2	34	20.83	65	110	80	8.2	7.1	3.15	2.3	0.19	1.3	13.8	4.37	0	N	0	0	0	0	0	0
013028A039	2	33	25.72	87	110	80	11.8	13	5.6	3.3	1.8	1.3	20	4.7	0	N	1	1	0	1	0	0
013028A105	2	36	24.97	69	120	80	40.7	11	5.5	3.4	0.8	1.3	19	5.1	0	N	1	1	1	0	0	0
130137914	2	35	23.73	73	130	80	11.5	18	4.6	2.6	0.6	1.3	19	6.2	0	PD	0	0	0	0	0	0
130118620	2	36	22.43	82	100	70	13.4	13	4	2.3	0.6	1.4	21	4.9	0	N	0	0	0	0	0	0
130248692	2	35	21.83	71	90	50	11.2	20	3.4	1.9	2.8	1.4	28	5.4	0	N	1	0	0	1	0	0
130248283	2	36	23.63	75	120	70	8.1	9	3.2	1.8	0.6	1.4	13	5.6	0	PD	0	0	0	0	0	0
222066141	2	39	25.08	82	155	90	29.1	23.7	5.55	4.1	2.25	1.4	23.8	5.13	1	N	1	1	1	1	0	0
227034289	2	37	19.91	66	120	80	14.4	16.7	4.09	3	2.02	1.4	14.4	4.06	0	N	1	0	0	1	0	0
130248591	2	35	26.04	87	120	85	184.6	118	6.2	3.3	1.77	1.4	47.1	5.3	0	N	1	1	0	1	0	0
227034913	2	38	23.34	72	125	80	20.6	18	3.51	2.4	1.68	1.4	17.6	5.49	0	N	0	0	0	0	0	0
227212408	2	35	20.83	75	110	80	10.8	12.2	2.62	1.8	1.61	1.4	16.3	4.35	0	N	0	0	0	0	0	0
227191381	2	38	25.97	80	162	110	16.5	7.7	4.62	2	1.55	1.4	15.1	3.96	1	N	0	0	0	0	0	0
222066293	2	39	28.11	88	120	85	17.3	15.4	3.86	2.7	1.46	1.4	23.2	4.71	0	N	0	0	0	0	0	0
227191702	2	39	23.83	78	115	60	13.4	12.8	5.32	3.8	1.45	1.4	17.6	5.05	0	N	1	1	1	0	0	0
130157602	2	38	21.48	72	140	80	12.4	6.4	3.65	2.7	1.41	1.4	25.1	4.73	1	N	0	0	0	0	0	0
227212233	2	34	19.38	67	98	70	22.7	27.6	3.46	2.4	1.33	1.4	18.8	4.48	0	N	0	0	0	0	0	0
227212387	2	35	22.48	79	105	70	14.7	12.8	3.67	2.5	1.31	1.4	18.8	4.05	0	N	0	0	0	0	0	0
227034625	2	30	21.62	70	100	70	11.3	18	3.5	2.5	1.31	1.4	23.2	4.69	0	N	0	0	0	0	0	0
222066010	2	32	21.23	69	120	70	12.6	21.2	4.59	3.2	1.29	1.4	31.4	4.42	0	N	0	0	0	0	0	0
227212223	2	33	26.14	78	120	80	18.6	14.8	4.6	3.3	1.22	1.4	14.4	4.34	0	N	0	0	0	0	0	0
216080294	2	38	22.57	78	120	75	9.3	16	3.71	2.7	1.17	1.4	17.6	4.36	0	N	0	0	0	0	0	0
222066086	2	39	23.58	75	120	80	10.1	17.3	4.57	3.3	1.13	1.4	23.2	4.84	0	N	0	0	0	0	0	0
130177042	2	36	20.45	71	90	70	11.1	6.4	3.81	2.7	1.12	1.4	17.6	4.47	0	N	0	0	0	0	0	0
224085288	2	33	22.64	68	90	65	14.2	21.2	3.47	2.5	1.11	1.4	15.7	3.68	0	N	0	0	0	0	0	0
224085116	2	39	17.85	58	140	80	20.1	21.8	4.84	3.5	1.05	1.4	24.5	4.33	1	N	1	0	1	0	0	0
227191529	2	38	20.99	65	85	60	12.4	12.2	3.5	2.3	1.03	1.4	18.2	4.36	1	N	0	0	0	0	0	0
222066390	2	38	25.3	82	110	75	15.7	22.5	3.67	2.6	1.01	1.4	21.3	4.16	0	N	0	0	0	0	0	0
130079090	2	30	18.7	69	110	60	12.6	24.4	4.27	2.9	1	1.4	25.7	4.96	0	N	0	0	0	0	0	0
130319235	2	34	27.94	70	105	70	10.3	12.2	4.27	3	0.99	1.4	16.9	5.24	0	N	0	0	0	0	0	0
216080268	2	38	23.94	75	130	80	17.5	16	4	3	0.92	1.4	20.7	4.7	0	N	0	0	0	0	0	0
227034214	2	38	28.17	82	130	85	6.7	14.1	3.95	2.9	0.91	1.4	17.6	4.73	0	N	0	0	0	0	0	0
216080026	2	36	22.06	77	110	70	12.4	17.3	3.35	2.3	0.86	1.4	22	4.81	0	N	0	0	0	0	0	0
013028A006	2	35	27.03	80	128	80	1.3	16.7	4.29	2.9	0.85	1.4	22.6	4.8	0	N	0	0	0	0	0	0
227063419	2	30	22.6	79	125	90	10.6	9.6	3.19	2.2	0.85	1.4	18.2	4.9	1	N	0	0	0	0	0	0
013028A063	2	33	19.48	66	110	70	17.5	9.6	4.25	2.9	0.84	1.4	18.2	5.16	0	N	0	0	0	0	0	0
130019014	2	38	27.93	81	105	80	11.6	16	3.78	2.6	0.78	1.4	16.9	3.72	0	N	0	0	0	0	0	0
130118389	2	34	24.72	78	110	80	12.4	10.9	3.64	2.5	0.76	1.4	13.8	5.74	0	PD	0	0	0	0	0	0
227212060	2	33	18.61	60	120	70	15	8.3	2.53	1.7	0.74	1.4	16.3	3.77	0	N	0	0	0	0	0	0
227063410	2	38	22.35	77	120	70	17.8	11.5	3.69	2.6	0.73	1.4	18.8	3.88	0	N	0	0	0	0	0	0
130018946	2	37	23.46	73	100	60	15.2	7.1	3.17	2.1	0.72	1.4	10	4.74	0	N	0	0	0	0	0	0
222066314	2	37	20.89	66	130	80	18	14.8	4	2.8	0.69	1.4	22	4.08	0	N	0	0	0	0	0	0
130137942	2	33	24.62	76	110	70	10.1	10.3	3.27	2.2	0.69	1.4	17.6	4.49	0	N	0	0	0	0	0	0
130177116	2	38	21.64	70	110	70	10.1	5.8	3.49	2.6	0.64	1.4	21.3	5.05	0	N	0	0	0	0	0	0
130177017	2	38	23.14	82	120	80	9	7.1	3.7	2.7	0.62	1.4	18.8	5.86	0	PD	0	0	0	0	0	0
130248394	2	36	22.1	73	105	60	18.3	10.9	2.95	2.7	0.62	1.4	16.3	5.07	0	N	0	0	0	0	0	0
214105605	2	33	23.33	73	120	70	34	21.8	3.58	2.4	0.61	1.4	23.2	4.7	0	N	0	0	0	0	0	0
130018843	2	32	22.83	75	120	80	38.4	12.2	3.99	2.7	0.59	1.4	11.9	4.6	0	N	0	0	0	0	0	0
222066232	2	38	20.17	68	95	60	12.4	18.6	3.68	2.6	0.59	1.4	35.8	5.17	0	N	0	0	0	0	0	0
130137989	2	31	20.08	65	120	85	11.6	10.3	3.41	2.3	0.58	1.4	19.5	4.63	0	N	0	0	0	0	0	0
130118675	2	37	19.98	70	105	60	9	8.3	3.31	5.4	0.57	1.4	14.4	4.9	0	N	1	0	1	0	0	0
130259485	2	34	21.51	75	105	80	10.1	8.3	3.84	2.8	0.55	1.4	18.8	4.66	0	N	0	0	0	0	0	0
130157616	2	37	20.96	75	120	80	7	7.7	3.78	2.8	0.51	1.4	20.7	4.97	0	N	0	0	0	0	0	0
130157797	2	31	20.2	79	100	70	8	14.8	3.61	2.7	0.51	1.4	18.8	4.66	0	N	0	0	0	0	0	0
214105885	2	36	20.02	71	115	70	9.5	14.8	3.24	2.2	0.49	1.4	22	3.8	0	N	0	0	0	0	0	0
130018985	2	33	20.03	63	120	80	12.1	20.5	3.33	2.2	0.48	1.4	22.6	4.73	0	N	0	0	0	0	0	0
130259549	2	32	23.98	78	105	70	6.7	13.5	3.68	2.6	0.47	1.4	16.3	4.71	0	N	0	0	0	0	0	0
022714M689	2	39	20.08	69	100	70	7	11.5	3.41	2.3	0.46	1.4	27	3.91	0	N	0	0	0	0	0	0
130118400	2	30	21.23	69	105	65	70.8	12	4.2	2.2	1	1.4	20	5.8	0	PD	0	0	0	0	0	0
130319201	2	33	23.61	71	110	80	9.1	19	3.7	2.1	0.6	1.4	15	5.5	0	N	0	0	0	0	0	0
130259540	2	39	24.13	81	150	100	8	4	3.8	2.2	1.2	1.5	20	5.4	1	N	0	0	0	0	0	0
130259492	2	32	20.96	72	100	70	7	14	4.3	2.6	0.6	1.5	18	4.9	0	N	0	0	0	0	0	0
130118240	2	30	20.45	69	120	80	10.3	12	4	2.2	0.7	1.5	19	5.2	0	N	0	0	0	0	0	0
130118239	2	31	22.06	74	100	70	8.5	29.5	7.23	5.2	3.41	1.5	39.5	4.92	0	N	1	1	1	1	0	0
227191124	2	37	20.69	71	145	90	11.9	9	4.22	2.9	1.63	1.5	18.8	4.01	1	N	0	0	0	0	0	0
227034363	2	36	21.21	74	140	90	18.8	16	4.2	3	1.45	1.5	15.7	4.32	1	N	0	0	0	0	0	0
214105713	2	37	30.05	98	120	85	28.4	30.8	4.32	3.1	1.26	1.5	22.6	5.38	0	N	0	0	0	0	0	0
227212237	2	32	25.2	81	120	95	11.6	14.8	3.78	2.7	1.23	1.5	17.6	4.44	0	N	0	0	0	0	0	0
022714M694	2	32	18.36	70	105	80	12.1	24.4	3.86	2.7	1.17	1.5	23.2	3.99	0	N	0	0	0	0	0	0
222066266	2	34	20.11	66	110	70	12.6	20.5	3.19	2.2	1.15	1.5	28.9	4.69	0	N	0	0	0	0	0	0
214105570	2	37	24.86	83	110	70	17.8	13.5	4.69	3.3	1.1	1.5	18.2	4.62	0	N	0	0	0	0	0	0
227063045	2	34	23.73	81	120	80	11.3	32.7	4.75	3.3	1.09	1.5	36.4	4.51	0	N	0	0	0	0	0	0
222066417	2	30	21.99	76	115	80	11.9	9.6	3.62	2.5	1.09	1.5	16.3	4.97	0	N	0	0	0	0	0	0
227063357	2	36	20.31	71	120	80	22.7	19.2	4.23	3	1.05	1.5	20.1	4.96	0	N	0	0	0	0	0	0
130018845	2	39	29.71	84	130	100	22.4	16	5.38	3.8	1	1.5	19.5	4.57	0	N	1	1	1	0	0	0
227212255	2	34	20.16	69	120	80	21.7	10.9	3.89	2.8	1	1.5	13.2	4.33	0	N	0	0	0	0	0	0
216080142	2	31	20.4	65	110	75	11.6	10.3	3.5	2.4	0.98	1.5	18.2	4.29	0	N	0	0	0	0	0	0
214105681	2	35	23.63	35	130	90	25	19.2	4.56	3.2	0.97	1.5	18.8	4.63	1	N	0	0	0	0	0	0
222066169	2	39	24.72	75	140	90	15.2	20.5	3.96	2.8	0.97	1.5	19.5	4.9	1	N	0	0	0	0	0	0
130259565	2	39	19.78	72	110	70	9.5	8.3	5.38	3.8	0.91	1.5	22	4.67	0	N	1	1	1	0	0	0
130248693	2	36	20.4	74	120	65	7.2	25	4.05	3.2	0.91	1.5	15.1	6.95	0	PD	0	0	0	0	0	0
130018805	2	36	24.97	73	115	70	11.6	13.5	3.67	2.5	0.91	1.5	15.7	4.56	0	N	0	0	0	0	0	0
130319238	2	34	24.52		110	70	12.1	16	4.77	3.4	0.89	1.5	17.6	5.4	0	N	1	0	1	0	0	0
216080178	2	33	21.76	76	120	75	11.9	11.5	3.49	2.6	0.89	1.5	8.4	4.36	0	N	0	0	0	0	0	0
227191712	2	35	23	81	130	85	9	5.1	3.64	2.5	0.88	1.5	16.3	4.37	0	N	0	0	0	0	0	0
222066147	2	35	22.44	74	90	60	14.7	10.3	3.65	2.6	0.87	1.5	19.5	4.79	0	N	0	0	0	0	0	0
227063133	2	37	24.03	82	95	60	11.9	10.9	3.73	2.6	0.83	1.5	18.2	3.98	0	N	0	0	0	0	0	0
227034751	2	37	18.82	69	110	80	16.8	16.7	3.43	2.4	0.83	1.5	27	4.33	0	N	0	0	0	0	0	0
130118308	2	36	23.34	81	110	80	11	4.5	4.17	3.5	0.82	1.5	9.4	5.89	0	PD	1	0	1	0	0	0
227034104	2	36	24.84	86	110	75	12.4	12.8	4.39	3.1	0.82	1.5	14.4	4.59	0	N	0	0	0	0	0	0
130118234	2	38	25.24	78	110	70	17	10.9	3.35	2.2	0.81	1.5	15.7	4.75	0	N	0	0	0	0	0	0
214105612	2	34	22.75	75	100	70	13.4	12.2	4.59	3.2	0.8	1.5	16.3	4.48	1	N	0	0	0	0	0	0
214105661	2	35	24.91	78	120	80	10.6	16	3.86	2.7	0.76	1.5	15.7	4.78	0	N	0	0	0	0	0	0
227212057	2	39	22.6	74	150	110	17.5	24.4	3.61	2.6	0.76	1.5	42	4.42	1	N	0	0	0	0	0	0
222066318	2	32	22.89	73	105	65	11.6	9.6	2.86	1.9	0.75	1.5	23.2	4.21	0	N	0	0	0	0	0	0
130319164	2	37	21.83	74	120	70	8.8	11.5	2.97	1.9	0.64	1.5	21.3	5.05	0	N	0	0	0	0	0	0
227034331	2	30	21.8	66	130	70	12.4	34.6	2.56	1.8	0.63	1.5	20.1	4.43	0	N	0	0	0	0	0	0
130177069	2	34	22.66	73	120	80	8.5	6.4	3.66	2.7	0.59	1.5	15.7	4.34	0	N	0	0	0	0	0	0
224085317	2	31	24.01	80	130	85	19.3	9.6	3.8	2.6	0.59	1.5	15.7	4.03	0	N	0	0	0	0	0	0
224085035	2	37	16.43	61	150	95	20.4	9.6	3.6	2.5	0.55	1.5	20.7	4.49	1	N	0	0	0	0	0	0
224085319	2	38	18.07	72	140	80	12.4	9	4.25	3	0.54	1.5	15.7	5.32	1	N	0	0	0	0	0	0
224085496	2	36	28.58	91	135	85	21.9	20.5	2.96	2.1	0.54	1.5	20.7	4.47	0	N	0	0	0	0	0	0
224085056	2	35	20.7	63	120	75	11.6	7.1	3.4	2.3	0.51	1.5	18.2	4.05	0	N	0	0	0	0	0	0
022714M073	2	32	17.94	67	100	65	6.7	14.1	3.11	2.1	0.5	1.5	19.5	3.95	0	N	0	0	0	0	0	0
227034927	2	31	19.47	63	120	80	8	11.5	3.23	2.3	0.47	1.5	5.6	4.76	0	N	0	0	0	0	0	0
130319165	2	30	21.72	70	110	70	8.2	8.3	2.9	1.9	0.46	1.5	16.3	5.12	0	N	0	0	0	0	0	0
214105739	2	37	23.61	76	130	80	23.2	48.1	2.71	1.8	0.44	1.5	23.2	3.44	0	N	0	0	0	0	0	0
130177079	2	39	23.92	78	110	70	9.8	11.5	3.95	2.9	0.29	1.5	18.8	4.58	0	N	0	0	0	0	0	0
130118631	2	38	22.52	72	120	65	8.3	6	3.7	2.1	0.7	1.5	16	4.8	0	N	0	0	0	0	0	0
130118309	2	39	24.91	78	110	80	9.8	13	4.6	2.3	0.6	1.5	22	5.3	0	N	0	0	0	0	0	0
130118301	2	37	28.08	94	120	75	14.3	10	6.8	3	0.8	1.6	15	5.5	0	N	0	1	0	0	0	0
130259606	2	34	22.62	73	105	75	10.8	17	3.2	1.8	0.7	1.6	25	4.6	0	N	0	0	0	0	0	0
227191329	2	39	26.45	88	125	85	123.2	48.8	5.36	3.4	2.47	1.6	18.8	5.12	0	N	1	1	1	1	0	0
227034633	2	38	21.3	84	170	110	63.2	19.9	5.09	3.7	1.97	1.6	21.3	4.6	1	N	1	0	1	1	0	0
224085044	2	31	24.44	76	120	75	31.2	9.6	4.72	3.2	1.91	1.6	16.9	3.94	0	N	1	0	0	1	0	0
222066225	2	32	23.92	73	125	85	11.1	18	4.19	2.9	1.64	1.6	22.6	4.56	0	N	0	0	0	0	0	0
022714M077	2	34	22.68	29	120	70	10.3	14.8	4.2	3	1.54	1.6	19.5	4.83	0	N	0	0	0	0	0	0
130118544	2	39	23.73	86	150	100	45.6	3.8	3.83	3.7	1.34	1.6	12.5	4.86	1	N	1	0	1	0	0	0
222066146	2	36	23.68	78	110	70	13.9	35.3	4.03	2.9	1.33	1.6	29.5	4.76	0	N	0	0	0	0	0	0
227063351	2	36	20.17	74	120	65	13.9	10.9	4.83	3.5	1.14	1.6	19.5	4.6	0	N	1	0	1	0	0	0
227063413	2	35	22.07	72	125	85	23.2	18.6	4.95	3.5	1.13	1.6	24.5	3.81	0	N	1	0	1	0	0	0
227034306	2	36	18.42	64	140	102	18.6	22.5	4.33	3.1	1.05	1.6	19.5	4.82	1	N	0	0	0	0	0	0
130248259	2	36	20.37	69	100	70	25.8	8.3	3.81	4.5	1.03	1.6	16.3	5.66	0	PD	1	0	1	0	0	0
227034405	2	34	21.36	74	115	75	12.1	23.1	4.31	3.1	1.03	1.6	20.7	4.37	0	N	0	0	0	0	0	0
130248655	2	37	22.95	78	120	80	24.5	6.4	4.14	2.9	1.03	1.6	13.8	4.74	0	N	0	0	0	0	0	0
227063292	2	38	18.18	61	95	70	10.3	9	3.92	2.7	1.02	1.6	22	2.51	0	N	0	0	0	0	0	0
227034630	2	37	22.64	70	120	70	29.6	28.2	4.26	3	0.99	1.6	20.1	4.5	0	N	0	0	0	0	0	0
227191715	2	33	22.43	80	125	80	15.7	19.9	4.66	3.3	0.97	1.6	20.7	4.73	0	N	0	0	0	0	0	0
130319127	2	37	20.08	66	110	90	10.1	8.3	3.66	2.5	0.81	1.6	17.6	5.53	1	N	0	0	0	0	0	0
130118538	2	39	18.26	62	110	80	32.2	13.5	4.32	3	0.79	1.6	17.6	4.64	0	N	0	0	0	0	0	0
013028A062	2	31	23.94	78	130	90	7.7	20.5	4.07	2.8	0.78	1.6	28.2	4.25	1	N	0	0	0	0	0	0
222066054	2	38	24.67	74	130	80	12.6	31.4	3.8	2.7	0.78	1.6	27.6	4.75	0	N	0	0	0	0	0	0
227034595	2	37	24.15	79	110	80	11.9	16.7	4.41	3.1	0.72	1.6	20.1	4.29	0	N	0	0	0	0	0	0
214105657	2	30	24.56	74	110	70	12.1	15.4	3.89	2.7	0.72	1.6	18.8	4.27	0	N	0	0	0	0	0	0
130157652	2	38	19.27	76	100	70	11.3	8.3	4.41	3.2	0.65	1.6	16.9	4.26	0	N	0	0	0	0	0	0
130259629	2	38	23.12	72	110	70	36.6	25	4.86	3.4	0.61	1.6	27	5.39	0	N	1	0	1	0	0	0
216080126	2	37	18.59	71	110	70	18	23.7	3.43	2.3	0.61	1.6	10.7	4.51	0	N	0	0	0	0	0	0
130248322	2	32	24.34	74	110	65	18.3	11.5	4.6	3	0.59	1.6	12.5	4.87	0	N	0	0	0	0	0	0
214105815	2	39	23.73	70	130	95	9.3	18	3.89	2.7	0.59	1.6	20.7	4.82	0	N	0	0	0	0	0	0
227034161	2	32	21.36	72	120	80	9.8	12.2	2.89	2	0.56	1.6	16.9	4.41	0	N	0	0	0	0	0	0
130319255	2	34	27.89	92	110	80	11.6	18	3.2	2.1	0.5	1.6	19.5	4.79	0	N	0	0	0	0	0	0
130319123	2	31	19.96		110	80	14.4	10.3	3.14	2.1	0.48	1.6	17.6	4.65	0	N	0	0	0	0	0	0
130157723	2	31	23.73	77	140	90	14.1	12.8	3	2.2	0.47	1.6	19.5	4.23	1	N	0	0	0	0	0	0
227063372	2	39	17.85	63	120	70	9.3	23.1	2.94	2	0.43	1.6	28.9	3.81	0	N	0	0	0	0	0	0
130259495	2	34	22.03	73	80	60	4.4	5.8	3.5	2.4	0.31	1.6	16.3	4.24	0	N	0	0	0	0	0	0
130118642	2	35	22.13	78	90	60	12	10	4.5	2.6	0.5	1.7	16	5.5	0	N	0	0	0	0	0	0
222066013	2	33	22.89	91	100	65	9.3	20.5	5.02	3.6	2.35	1.7	21.3	3.79	0	N	1	0	1	1	0	0
013028A089	2	36	21.83	73	108	70	21.9	14.8	3.91	2.8	1.57	1.7	18.8	4.76	0	N	0	0	0	0	0	0
222066221	2	37	24.79	86	130	80	18	13.5	4.44	3.1	1.26	1.7	20.1	4.92	0	N	0	0	0	0	0	0
227212075	2	36	19.82	67	120	80	22.7	16.7	4.09	3	1.16	1.7	18.2	4.13	0	N	0	0	0	0	0	0
214105611	2	32	20.5	69	100	65	17.3	7.1	4.76	3.3	1.14	1.7	16.3	4.4	0	N	0	0	0	0	0	0
022714M684	2	32	23.37	83	120	70	10.6	16	4.65	3.2	0.87	1.7	21.3	4.31	0	N	0	0	0	0	0	0
130118624	2	35	21.36	70	120	80	24.7	35.9	3.65	2.5	0.82	1.7	33.9	4.41	0	N	0	0	0	0	0	0
130077309	2	35	20.84	68	110	70	9.8	7.7	3.97	2.7	0.73	1.7	10	4.82	0	N	0	0	0	0	0	0
130259622	2	35	20.6	74	100	65	10.3	11.5	4.18	2.9	0.72	1.7	16.9	4.95	0	N	0	0	0	0	0	0
130018848	2	35	22.05	72	110	80	10.8	16	3.57	2.3	0.71	1.7	15.7	4.35	0	N	0	0	0	0	0	0
130077495	2	35	22.17	75	125	85	14.2	28.2	4.03	2.4	0.69	1.7	44.6	5.16	0	N	0	0	0	0	0	0
130018987	2	33	23.65	73	118	70	9	13.5	3.89	2.7	0.68	1.7	15.7	5.17	0	N	0	0	0	0	0	0
214105788	2	35	23.34	81	110	75	15.7	32.1	4	2.8	0.64	1.7	23.2	4.6	0	N	0	0	0	0	0	0
130077487	2	36	22.77	85	120	95	7.7	15.4	3.71	2.6	0.58	1.7	14.4	4.43	0	N	0	0	0	0	0	0
130259463	2	32	21.09	72	120	90	11.9	14.1	3.94	2.7	0.57	1.7	20.7	4.37	1	N	0	0	0	0	0	0
130019065	2	30	25.15	81	110	70	8.8	10.3	5.32	3.8	0.56	1.7	11.3	4.39	0	N	1	1	1	0	0	0
130157780	2	39	23.83	80	125	90	29.4	22.5	4.2	3.1	0.56	1.7	25.7	4.5	1	N	0	0	0	0	0	0
222066076	2	36	22.38	71	115	75	21.1	18.6	3.45	2.3	0.53	1.7	21.3	4.45	0	N	0	0	0	0	0	0
013028A010	2	31	20.96	66	120	80	6.7	11.5	3.36	2.3	0.45	1.7	19.5	3.82	0	N	0	0	0	0	0	0
227212301	2	34	20.32	69	110	80	8.8	9	3.01	2	0.44	1.7	13.8	4.82	0	N	0	0	0	0	0	0
224085482	2	37	24.21	67	110	80	11.1	12.8	3.57	2.6	0.38	1.7	23.2	4.19	0	N	0	0	0	0	0	0
130177084	2	32	19.72	66	100	80	8.5	10.9	3.78	2.8	0.35	1.7	23.2	4.15	0	N	0	0	0	0	0	0
013028A140	2	38	26.04	86	110	70	16.6	17	3.8	2.2	0.5	1.7	27	5.7	0	PD	0	0	0	0	0	0
130259454	2	33	21.48	77	125	80	7.6	15	4.3	2.5	0.5	1.8	22	5	0	N	0	0	0	0	0	0
130248636	2	38	22.04	79	110	80	10.9	14	3.9	2.3	0.9	1.8	21	5	0	N	0	0	0	0	0	0
227034190	2	32	17.75	61	110	70	13.9	16	5.08	3.6	1.42	1.8	20.7	4.67	0	N	1	0	1	0	0	0
013028A042	2	36	23.23	73	110	70	14.7	12.8	4.34	3	1.39	1.8	17.6	6.38	0	PD	0	0	0	0	0	0
130259483	2	31	23.42	72	100	70	7	7.7	3.91	2.7	1.32	1.8	13.8	5.22	0	N	0	0	0	0	0	0
130138051	2	35	19.14	69	120	70	9	3.8	3.4	2.3	0.95	1.8	19.5	5.13	0	N	0	0	0	0	0	0
222066024	2	39	26.88	79	100	70	19.8	51.3	4.43	3.2	0.86	1.8	36.4	4.67	0	N	0	0	0	0	0	0
224085355	2	39	22.1	76	118	75	11.9	10.9	4.35	3.1	0.59	1.8	18.8	4.21	0	N	0	0	0	0	0	0
222066296	2	37	20.4	74	120	80	19.1	21.8	4.12	2.9	0.51	1.8	28.9	4.38	0	N	0	0	0	0	0	0
224085232	2	38	24.03		130	85	16.5	30.8	4.06	2.9	0.49	1.8	30.1	3.88	0	N	0	0	0	0	0	0
130177110	2	38	24.97	82	120	100	13.4	23.1	4.2	3.1	0.45	1.8	25.7	5.04	0	N	0	0	0	0	0	0
227034916	2	36	24.69	77	120	85	9.3	10.3	3.84	2.7	0.45	1.8	20.1	4.35	0	N	0	0	0	0	0	0
222066328	2	34	25.89	77	110	80	13.1	12.8	3.58	2.5	0.45	1.8	25.1	4.6	0	N	0	0	0	0	0	0
013028A008	2	32	21.09	76	110	80	15.2	24	4.7	2.7	0.8	1.9	28	4.9	0	N	0	0	0	0	0	0
130259611	2	37	20.57		110	70	25.7	18	3.6	2	0.7	1.9	21	5.2	0	N	0	0	0	0	0	0
130319145	2	31	20.58	74	100	65	9.1	13	4.5	2.7	0.8	1.9	19	5.2	0	N	0	0	0	0	0	0
130138024	2	32	22.35	69	120	80	20.4	23	4.8	2.8	1.3	1.9	27	5.1	0	N	0	0	0	0	0	0
130137945	2	33	20.4	64	110	75	8	9	4.7	2.8	0.8	1.9	17	5.1	0	N	0	0	0	0	0	0
130248217	2	39	26.84	75	145	95	39.4	11.5	6.64	4.9	7.21	1.9	16.3	5.15	1	N	1	1	1	1	0	0
130118671	2	30	20.32	68	105	70	19.6	6.4	3.81	7.3	1.2	1.9	15.7	4.81	0	N	1	0	1	0	0	0
227034176	2	36	20.41	67	110	75	16.5	14.1	3.76	2.5	1.18	1.9	18.8	4.48	0	N	0	0	0	0	0	0
013028A048	2	35	25.08	79	130	85	25	11.5	4.6	3.2	1.13	1.9	13.8	4.86	0	N	0	0	0	0	0	0
130157758	2	35	20.03	74	110	70	16.2	14.8	5.41	4	0.94	1.9	19.5	4.5	0	N	1	1	1	0	0	0
130248560	2	34	20.66	73	90	70	13.9	17.3	4.67	3.4	0.89	1.9	16.9	4.35	0	N	1	0	1	0	0	0
227034503	2	33	21.08	68	120	70	8.5	18.6	4.15	2.9	0.83	1.9	20.1	3.77	0	N	0	0	0	0	0	0
130319241	2	37	21.22	73	110	85	17.5	7.7	4.32	3	0.61	1.9	13.2	5.46	0	N	0	0	0	0	0	0
130118678	2	33	24.14	76	105	55	8.5	7.1	3.88	3	0.54	1.9	11.9	4.96	0	N	0	0	0	0	0	0
013028A094	2	39	25.44	78	140	80	11.3	11	4.4	2.6	0.7	1.9	18	5	1	N	0	0	0	0	0	0
130118602	2	38	20.66		115	75	20.8	25	4.3	2.2	0.8	1.9	24	6.7	0	PD	0	0	0	0	0	0
130259547	2	36	22.31	73	110	70	14.3	11	5.2	2.7	0.5	2	20	4	0	N	0	1	0	0	0	0
130248335	2	30	20.03	72	130	70	12	19	4.6	2.7	0.8	2	22	6.4	0	PD	0	0	0	0	0	0
130118565	2	37	19.83	76	125	80	46.4	31.4	4.73	3.4	1.16	2	22	4.87	0	N	1	0	1	0	0	0
224085048	2	33	21.1	65	120	75	16	13.5	4.97	3.4	0.6	2	13.8	4.22	0	N	1	0	1	0	0	0
130157714	2	34	24.98	83	120	80	9.5	25	3.77	2.7	0.5	2	22	4.55	0	N	0	0	0	0	0	0
130259541	2	37	19.23	65	110	78	18.8	12.8	4.76	3.4	0.47	2	18.2	4.59	0	N	1	0	1	0	0	0
130138109	2	36	20.2	72	90	70	13.6	10	4.6	2.7	0.7	2.1	14	4	0	N	0	0	0	0	0	0
130118699	2	30	17.8	60	110	70	10.2	9	5.1	2.7	0.6	2.2	22	4.2	0	N	0	0	0	0	0	0
130077477	2	33	19.58	64	110	70	15.5	16	3.97	2.7	0.91	2.2	19.5	4.51	0	N	0	0	0	0	0	0
130118508	2	36	21.08	73	100	70	20.3	11.5	4.86	2.4	0.52	2.2	14.4	4.5	0	N	0	0	0	0	0	0
216080105	2	37	17.15	71	120	80	16.2	11.5	5.62	4	0.5	2.2	16.9	4.55	0	N	1	1	1	0	0	0
130077429	2	36	23.01	75	120	80	14.7	14.8	3.17	2	0.37	2.2	12.5	4.58	0	N	0	0	0	0	0	0
130118221	2	33	21.36	69	100	65	15.8	28	6	3.7	0.7	2.2	26	5.4	0	N	1	1	1	0	0	0
224085261	2	31	24.79	72	120	70	9.3	21.8	5.01	3.4	1.49	2.4	24.5	3.65	0	N	1	0	1	0	0	0
227191701	2	38	28.19	80	122	75	19.3	15.4	4.2	2.9	1.18	2.4	20.1	4.32	0	N	0	0	0	0	0	0
130319282	2	37	18.73	66	130	80	14.2	15.4	4.69	3.2	0.71	2.4	21.3	5.29	0	N	0	0	0	0	0	0
130319275	2	34	28.72	86	138	95	11.9	17.3	2.71	1.8	0.82	2.5	23.2	4.8	0	N	0	0	0	0	0	0
222066051	2	34	19.8	70	120	85	12.1	19.2	4.28	3.2	0.71	2.5	27.6	4.4	0	N	0	0	0	0	0	0
130259437	2	35	22.22	69	108	70	9	22	4.1	2.3	0.5	2.6	29	4.5	0	N	0	0	0	0	0	0
214105593	2	31	22.16	71	110	70	16.5	17.3	4.81	3.3	0.66	2.6	23.2	4.02	0	N	0	0	0	0	0	0
227191488	2	39	21.36	73	118	80	25.3	14.1	3.91	2.6	1.25	2.7	15.7	4.29	0	N	0	0	0	0	0	0
130259646	2	37	21.3	68	130	90	12.3	23	6.9	4	0.6	3	25	6.6	1	PD	1	1	1	0	0	0
130319143	2	34	22.66	74	110	75	9.8	9.6	3.44	2.3	1.37	3.6	13.2	5.31	0	N	0	0	0	0	0	0
227191320	2	30	21.1		115	70	10.8	7.1	3.94	2.7	1.84	4.5	15.7	3.2	0	N	1	0	0	1	0	0
130079086	2	38	24.67	76	145	95	22.9	43	3.58	2.4	0.9	8	24.5	4.61	1	N	0	0	0	0	0	0
216080062	2	36	16.61	65	130	85								4.78	0	N	0	0	0	0	0	0
216080262	2	33	22.23	85	105	60								4.09	0	N	0	0	0	0	0	0
214105764	2	41	27.44	90	130	80	15.5	18	3.04	2	0.75	1	18.8	5.46	0	N	1	0	0	0	1	0
224085075	2	44	26.55	88	110	70	11.9	10.3	4.14	3	1.41	1.1	20.7	4.06	0	N	0	0	0	0	0	0
216080307	2	42	25.71	91	115	70	12.6	14.8	2.94	2.2	0.77	1.2	16.9	4.52	1	N	0	0	0	0	0	0
227034383	2	42	31.22	90	145	85	18.6	84.7	3.33	2.4	1.14	1.3	45.8	4.52	1	N	0	0	0	0	0	0
214105745	2	43	24.2	71	130	75	37.6	64.8	2.98	2.1	0.57	1.4	60.9	4.19	0	N	0	0	0	0	0	0
216080226	2	41	30.84	97	150	90	26	19.2	4.08	2.9	1.26	1.7	22	5.84	1	PD	0	0	0	0	0	0
227034139	2	44	23.09	76	130	80	12.1	28.9	4.93	3.4	1.26	1.8	27	4.62	0	N	1	0	1	0	0	0
227063412	2	40	26.66	80	130	80	17.8	19.2	3.82	2.6	0.84	1.8	26.4	4.58	0	N	0	0	0	0	0	0
130319261	2	40	29.03	91	140	75	16.8	31.4	2.79	1.9	2.61	0.8	25.7	5.64	1	PD	1	0	0	1	1	0
130018982	2	44	26.13	79	110	75	15	32.1	3.32	2.2	1.51	0.8	22.6	5.02	0	N	1	0	0	0	1	0
130118578	2	44	28.15	80	120	70	22.2	11	4.4	2.7	2.5	0.9	24	4.9	0	N	1	0	0	1	1	0
013028A165	2	44	27.89	92	110	70	6.4	17.3	3.44	2.5	3.64	0.9	13.2	6.36	0	PD	1	0	0	1	1	0
227191543	2	40	27.89	89	110	70	23.2	21.8	3.08	3.3	2.71	0.9	22	5.28	0	N	1	0	0	1	1	0
130319277	2	44	26.11	81	125	85	10.8	7.1	3.28	2.3	1.2	0.9	22	4.57	0	N	1	0	0	0	1	0
227063387	2	44	22.6	76	130	80	20.6	12.8	5.08	3.6	3	1	16.3	5.09	0	N	1	0	1	1	1	0
130077468	2	44	23.9	76	120	80	24	12.2	3.44	2.4	2.41	1	12.5	4.25	0	N	1	0	0	1	1	0
222066205	2	43	25.85	81	125	75	25.3	12.8	3.92	2.8	2.07	1	11.9	4.78	0	N	1	0	0	1	1	0
222066184	2	43	25.46	85	120	70	13.1	17.3	3.46	2.4	1.94	1	20.7	4.69	0	N	1	0	0	1	1	0
227034587	2	40	20.57	71	110	80	12.6	26.3	2.86	1.9	1.41	1	18.8	5.36	0	N	1	0	0	0	1	0
227063176	2	42	17.8	58	80	50	11.1	5.1	3.21	2.2	1.2	1	15.1	4.74	0	N	1	0	0	0	1	0
222066253	2	43	24.01	79	110	70	10.6	10.9	3.55	2.5	1.14	1	17.6	4.48	0	N	1	0	0	0	1	0
222066379	2	41	21.34	70	110	80	10.1	13.5	3.45	2.4	1.12	1	18.2	5.02	0	N	1	0	0	0	1	0
216080167	2	44	21.64	83	130	80	26	15.4	3.19	2.3	0.88	1	17.6	4.04	0	N	1	0	0	0	1	0
227063003	2	42	23.15	77	105	60	13.1	13.5	2.89	2	0.84	1	17.6	4.4	0	N	1	0	0	0	1	0
130077493	2	42	26.89	80	180	115	12.9	21.8	3.25	2.1	0.67	1	17.6	4.88	1	N	1	0	0	0	1	0
130157787	2	42	22.27	80	120	85	13.9	17.3	5.06	3.7	2.76	1.1	22	4.42	0	N	1	0	1	1	0	0
222066042	2	41	28.84	87	160	90	15.7	15.4	4.3	3.1	2.36	1.1	20.1	4.71	1	N	1	0	0	1	0	0
214105862	2	43	23.09	75	130	85	17.3	16	3.73	2.6	2.32	1.1	15.1	4.92	0	N	1	0	0	1	0	0
227063415	2	42	22.94	79	95	60	7.2	14.1	3.68	2.6	2.26	1.1	15.7	4.52	0	N	1	0	0	1	0	0
227191574	2	40	22.64	71	128	75	13.9	5.1	4.54	3.3	2.25	1.1	15.7	4.87	0	N	1	0	0	1	0	0
227034045	2	44	24.03	75	80	58	13.7	17.3	3.76	2.7	2.19	1.1	18.8	4.72	0	N	1	0	0	1	0	0
130259458	2	40	24.88	83	125	90	13.9	12.2	4.36	3.1	2.16	1.1	19.5	4.88	1	N	1	0	0	1	0	0
130118661	2	42	22.03	77	160	100	18.3	4.5	4.38	3.1	1.87	1.1	11.9	5.28	1	N	1	0	0	1	0	0
227063047	2	42	23.78	75	105	60	14.7	17.3	3.82	2.7	1.74	1.1	27	5.28	0	N	1	0	0	1	0	0
224085322	2	40	20.96	75	130	75	15.7	18	4.1	2.9	1.37	1.1	23.2	4.48	0	N	0	0	0	0	0	0
227191175	2	43	21.23	71	120	75	14.2	25	2.94	1.9	1.28	1.1	25.7	4.39	0	N	0	0	0	0	0	0
130118577	2	44	25.97		140	95	17.8	3.2	3.75	2.7	1.2	1.1	8.8	5.93	1	PD	0	0	0	0	0	0
222066097	2	44	22.92	81	110	80	16	24.4	3.78	2.7	1.02	1.1	23.8	4.93	0	N	0	0	0	0	0	0
130157774	2	44	25.15	80	150	85	20.4	14.1	3.5	2.6	0.98	1.1	20.1	7.85	1	D	0	0	0	0	0	0
227034188	2	43	25.53	80	130	100	22.9	30.8	2.81	1.9	0.94	1.1	28.2	4.6	0	N	0	0	0	0	0	0
227212290	2	42	19.35		110	80	13.4	11.5	2.8	2	0.87	1.1	16.3	4.67	0	N	0	0	0	0	0	0
227191199	2	43	22.8	79	115	80	16.5	15.4	2.86	1.9	0.67	1.1	19.5	4.85	0	N	0	0	0	0	0	0
022714M267	2	40	22.18	71	110	85	13.7	16	3.08	2.1	0.43	1.1	20.7	3.99	0	N	0	0	0	0	0	0
130259620	2	43	26.03	85	124	80	9.4	15	4.1	2.6	0.9	1.1	21	4.6	0	N	0	0	0	0	0	0
222066091	2	43	28.84	88	150	90	44.1	22.5	3.82	2.8	3.01	1.2	21.3	5.07	1	N	1	0	0	1	0	0
227034666	2	42	21.99	85	140	90	23.7	18.6	3.84	2.7	1.68	1.2	17.6	4.54	1	N	0	0	0	0	0	0
130177004	2	44	22.38	77	105	70	14.4	10.9	3.61	2.6	1.58	1.2	23.2	4.82	0	N	0	0	0	0	0	0
216080001	2	43	21.34	78	120	75	16.2	5.8	4.32	3	1.45	1.2	15.7	4.53	0	N	0	0	0	0	0	0
022714M010	2	42	24.44	86	120	70	15.5	19.2	4.4	3	1.44	1.2	20.1	3.9	0	N	0	0	0	0	0	0
224085460	2	42	24.29	79	115	80	10.1	19.2	3.8	2.7	1.39	1.2	19.5	4.88	0	N	0	0	0	0	0	0
216080075	2	40	24.39	87	100	65	24.7	23.7	3.73	2.6	1.39	1.2	20.7	4.46	0	N	0	0	0	0	0	0
227191311	2	41	23.12	79	90	60	10.6	10.3	3.75	3	1.38	1.2	18.2	4.24	0	N	0	0	0	0	0	0
022714M641	2	43	24.31	90	110	70	15.2	35.3	4.36	2.9	1.35	1.2	15.7	4.07	0	N	0	0	0	0	0	0
222066351	2	40	27.21	84	120	80	13.4	10.9	3.59	2.4	1.35	1.2	19.5	4.47	0	N	0	0	0	0	0	0
022714M688	2	44	23.61	86	110	80	20.4	18.6	4.03	2.8	1.32	1.2	23.2	3.88	0	N	0	0	0	0	0	0
222066002	2	43	23.44	80	130	80	15.7	14.8	4.85	3.6	1.22	1.2	22	4.44	0	N	1	0	1	0	0	0
130077460	2	40	26.04	81	100	70	15.5	16	3	1.9	1.22	1.2	20.1	4.41	0	N	0	0	0	0	0	0
013028A181	2	43	26.54	85	112	80	9	18.6	4.62	3.3	1.2	1.2	16.9	4.66	0	N	0	0	0	0	0	0
227063354	2	42	22.06	73	120	85	13.7	13.5	3.95	2.8	1.2	1.2	17.6	4.51	0	N	0	0	0	0	0	0
130157650	2	42	22.31	79	160	90	30.7	34.6	4.22	3.1	1.19	1.2	25.7	5.23	1	N	0	0	0	0	0	0
222066081	2	44	25.48	83	120	70	17	9.6	3.79	2.6	1.11	1.2	17.6	4.98	0	N	0	0	0	0	0	0
130157800	2	44	26.4	86	140	90	8.2	9	3.54	2.6	1.07	1.2	22	4.33	1	N	0	0	0	0	0	0
224085421	2	40	28.76	84	100	75	13.9	10.9	3.14	2.2	1.07	1.2	16.3	4.26	0	N	0	0	0	0	0	0
224085082	2	43	24.97	80	125	90	13.7	14.1	3.83	2.9	0.96	1.2	24.5	4.46	1	N	0	0	0	0	0	0
222066164	2	42	21.98	76	130	90	11.3	6.4	3.98	2.8	0.96	1.2	18.8	4.14	1	N	0	0	0	0	0	0
130157605	2	42	22.58	85	110	80	19.6	9	4.09	3	0.95	1.2	25.1	4.54	0	N	0	0	0	0	0	0
224085397	2	42	25.46	88	110	80	10.1	7.1	3.34	2.3	0.9	1.2	13.8	3.83	0	N	0	0	0	0	0	0
130157653	2	43	23.42	72	140	85	124	13.5	4.43	3.2	0.88	1.2	20.7	4.83	1	N	0	0	0	0	0	0
224085364	2	43	17.94	66	115	85	18.8	4.5	3.26	2.4	0.85	1.2	15.1	4.23	0	N	0	0	0	0	0	0
227063122	2	42	17.22	65	95	60	42.5	20.5	3.45	2.4	0.83	1.2	29.5	3.91	0	N	0	0	0	0	0	0
224085190	2	43	19.63	66	90	70	10.1	7.1	3.56	2.5	0.79	1.2	13.2	4.37	0	N	0	0	0	0	0	0
227034106	2	41	26.78	81	100	70	11.9	6.4	3.71	2.6	0.76	1.2	19.5	4.48	0	N	0	0	0	0	0	0
222066292	2	41	25.69	75	110	75	13.4	11.5	3.15	2.1	0.74	1.2	25.7	4.22	0	N	0	0	0	0	0	0
227034703	2	41	23.24	79	120	80	13.1	13.5	3	2.1	0.69	1.2	15.7	4.31	0	N	0	0	0	0	0	0
130259461	2	43	25.31	89	130	90	13.7	7.1	3.7	2.6	0.66	1.2	17.6	5.18	1	N	0	0	0	0	0	0
130118343	2	44	23.88	84	125	80	17.5	9.6	3.84	2.8	0.63	1.2	16.9	5.4	0	N	0	0	0	0	0	0
224085295	2	40	20.5	71	120	85	10.1	14.1	2.83	1.9	0.55	1.2	28.2	4.43	0	N	0	0	0	0	0	0
130177152	2	44	20.03	77	110	80	18	25	3.14	2.3	0.49	1.2	17.6	4.6	0	N	0	0	0	0	0	0
130138053	2	43	22.6	72	105	70	8.8	8.3	3.83	2.7	0.47	1.2	13.2	5.15	0	N	0	0	0	0	0	0
130248600	2	42	24.77	84	120	90	11.6	13	3.4	2	0.7	1.2	18	5.3	1	N	0	0	0	0	0	0
130018942	2	42	21.09	69	120	75	11.1	20.5	4.2	1.9	1.6	1.3	20.1	5.6	0	PD	0	0	0	0	0	0
130259644	2	43	22.68	74	115	80	13.4	6	3.8	2.2	0.9	1.3	24	6.4	0	PD	0	0	0	0	0	0
227191557	2	42	16.13	63	100	70	13.7	12.8	3.41	2.3	3.26	1.3	20.1	4.61	0	N	1	0	0	1	0	0
224085268	2	41	24.46	74	140	80	24.5	17.3	4.74	3.4	2.36	1.3	20.1	4.85	1	N	1	0	1	1	0	0
130259443	2	44	23.96	75	130	100	8.5	6.4	5.76	4.2	1.99	1.3	18.2	4.87	0	N	1	1	1	1	0	0
227063400	2	44	26.06	71	100	60	65.7	49.4	4.7	3.4	1.87	1.3	33.9	4.31	0	N	1	0	1	1	0	0
227212228	2	44	21.5	75	120	80	15	13.5	3.42	2.4	1.82	1.3	17.6	4.51	0	N	1	0	0	1	0	0
227212390	2	41	25.14	74	130	85	9	14.1	3.12	2.2	1.43	1.3	19.5	3.85	0	N	0	0	0	0	0	0
022714M697	2	42	20.45	71	120	80	14.4	21.8	2.89	1.9	1.34	1.3	16.3	4.16	0	N	0	0	0	0	0	0
227034974	2	42	20.96	72	130	75	10.6	11.5	4.11	3	1.23	1.3	18.2	4.39	0	N	0	0	0	0	0	0
222066194	2	41	19.44	62	100	65	13.9	22.5	3.06	2.1	1.17	1.3	28.2	4.71	0	N	0	0	0	0	0	0
222066229	2	43	19.53	66	120	70	10.8	12.2	4.36	3.1	0.96	1.3	19.5	4.72	0	N	0	0	0	0	0	0
227212236	2	42	23.74	76	120	80	25	16.7	3.32	2.4	0.95	1.3	18.2	4.09	0	N	0	0	0	0	0	0
227191196	2	43	22.22	67	110	75	15.5	16	3.44	2.4	0.93	1.3	22	4.49	0	N	0	0	0	0	0	0
227212097	2	43	18.91	73	110	75	13.1	35.9	3.45	2.4	0.9	1.3	24.5	4.34	0	N	0	0	0	0	0	0
214105907	2	42	23	78	120	80	12.4	14.1	2.99	2	0.86	1.3	14.4	4.8	0	N	0	0	0	0	0	0
227034870	2	40	20.28	76	120	80	11.3	9.6	3.67	2.7	0.81	1.3	21.3	3.91	0	N	0	0	0	0	0	0
227191107	2	41	23.92	75	112	70	11.1	10.9	4.44	3.1	0.72	1.3	10.7	4.44	0	N	0	0	0	0	0	0
222066252	2	44	27.08	81	155	90	17.3	12.8	4.33	3.1	0.72	1.3	15.7	5.27	1	N	0	0	0	0	0	0
130019077	2	40	20.45	70	120	75	10.6	13.5	4.04	2.8	0.7	1.3	30.7	4.55	0	N	0	0	0	0	0	0
227063377	2	44	23.83	69	100	60	13.1	10.9	2.58	1.7	0.54	1.3	18.2	4.65	0	N	0	0	0	0	0	0
013028A001	2	43	26.5	79	130	100	12.1	10.9	3.68	2.6	0.53	1.3	17.6	4.58	0	N	0	0	0	0	0	0
022714M056	2	42	20.17	71	130	80	10.6	10.9	3.6	2.4	0.5	1.3	20.1	4.04	0	N	0	0	0	0	0	0
022714M286	2	44	22.77	83	120	80	13.1	16.7	3.56	2.5	0.45	1.3	15.7	4.71	0	N	0	0	0	0	0	0
130259466	2	44	23.31	83	120	70	5.2	12.2	2.91	1.9	0.4	1.3	20.1	5.37	0	N	0	0	0	0	0	0
130137918	2	41	26.67	84	155	90	9	10	3.9	2.3	0.7	1.3	14	6.1	1	PD	0	0	0	0	0	0
227212289	2	43	26.67	91	125	80	25	47.5	3.66	2.6	3.34	1.4	29.5	5.4	1	N	1	0	0	1	0	0
227034950	2	41	24.24	84	120	60	66	60.3	6.31	4.6	3.26	1.4	48.9	6.41	0	PD	1	1	1	1	0	0
227191133	2	44	24.84	77	140	100	10.8	10.9	4.27	3	2.49	1.4	23.8	4.46	1	N	1	0	0	1	0	0
214105708	2	44	24.84	77	170	100	11.1	15.4	4.39	3.1	1.99	1.4	22.6	5.38	1	N	1	0	0	1	0	0
227191193	2	41	25.22	89	110	80	12.9	13.5	4.6	3.2	1.51	1.4	21.3	3.92	0	N	0	0	0	0	0	0
222066403	2	42	22.1	79	100	80	69.9	22.5	5.35	3.9	1.39	1.4	23.2	4.44	0	N	1	1	1	0	0	0
214105715	2	42	22.51	75	140	90	15.7	20.5	3.24	2.2	1.37	1.4	22.6	5.15	1	N	0	0	0	0	0	0
130319199	2	42	24.97	83	120	80	19.1	14.1	4.31	3	1.29	1.4	20.1	4.94	0	N	0	0	0	0	0	0
130157802	2	41	23.07	75	115	80	15.2	17.3	4.28	3.2	1.17	1.4	24.5	4.2	0	N	0	0	0	0	0	0
224085423	2	44	21.45	71	115	80	14.7	26.3	3.91	2.8	1.17	1.4	28.9	4.13	0	N	0	0	0	0	0	0
222066017	2	42	25	74	130	80	9	9.6	3.25	2.3	1.17	1.4	16.9	4.46	0	N	0	0	0	0	0	0
130138041	2	41	24.59	81	150	90	32.5	10.3	3.61	2.5	1.05	1.4	22.6	4.84	1	N	0	0	0	0	0	0
224085360	2	42	21.22	68	140	85	13.7	12.8	4.5	3.4	1.03	1.4	22	5.82	1	PD	1	0	1	0	0	0
130138097	2	41	22.31	69	120	80	13.9	9.6	5.03	3.6	0.96	1.4	19.5	5.53	0	N	1	0	1	0	0	0
216080012	2	44	20.96	79	115	70	12.9	14.1	2.83	1.9	0.9	1.4	18.2	5.94	0	PD	0	0	0	0	0	0
224085427	2	44	26.37	88	110	80	10.8	16.7	3.9	2.9	0.89	1.4	27	4.44	0	N	0	0	0	0	0	0
130077389	2	42	29.43	90	150	100	12.4	12.8	4.77	3.3	0.85	1.4	22	5.03	1	N	0	0	0	0	0	0
224085286	2	41	22.41	72	90	65	9.8	11.5	4.77	2.8	0.82	1.4	19.5	4.32	0	N	0	0	0	0	0	0
224085484	2	44	25.33	81	125	80	12.6	14.8	3.43	2.6	0.8	1.4	20.7	3.82	0	N	0	0	0	0	0	0
227063215	2	44	20.17	71	120	80	14.2	23.1	3.13	2.2	0.8	1.4	20.7	3.9	0	N	0	0	0	0	0	0
214105536	2	42	25.33	78	120	70	31.7	16.7	3.29	2.3	0.79	1.4	18.2	4.63	0	N	0	0	0	0	0	0
022714M211	2	40	26.4	91	120	70	19.1	16.7	4.54	3.1	0.7	1.4	21.3	3.89	0	N	0	0	0	0	0	0
216080235	2	41	20.55	73	120	75	9.8	6.4	3.31	2.3	0.67	1.4	8	4.36	0	N	0	0	0	0	0	0
222066023	2	43	19.9	63	130	75	11.3	12.8	3.58	2.5	0.66	1.4	20.7	4.09	0	N	0	0	0	0	0	0
227191472	2	41	25.24	80	105	70	21.9	22.5	4.61	3.3	0.53	1.4	20.1	4.06	0	N	0	0	0	0	0	0
130157649	2	40	23.01	75	100	70	13.9	8.3	2.86	2.1	0.5	1.4	16.9	4.84	0	N	0	0	0	0	0	0
224085037	2	41	21.85	76	110	70	13.4	12.8	2.72	2	0.46	1.4	21.3	4.14	0	N	0	0	0	0	0	0
130157738	2	44	23.05	77	140	100	9.3	9.6	3.24	2.3	0.43	1.4	11.9	4.56	1	N	0	0	0	0	0	0
214105582	2	41	21.44	72	120	85	20.9	46.8	3.42	2.3	2.37	1.5	36.4	5.58	0	N	1	0	0	1	0	0
227063411	2	44	25	73	110	70	14.2	9	3.87	2.7	1.97	1.5	16.3	4.1	0	N	1	0	0	1	0	0
214105958	2	40	25.62	8	120	75	71.4	31.4	4.47	3.1	1.66	1.5	18.2	4.02	0	N	0	0	0	0	0	0
227212249	2	43	17.07	62	110	65	12.4	16.7	3.19	2.2	1.54	1.5	21.3	3.88	0	N	0	0	0	0	0	0
013028A195	2	44	21.48	75	110	70	8.2	11.5	4.43	3.1	1.38	1.5	21.3	4.73	0	N	0	0	0	0	0	0
216080067	2	41	22.13	78	90	60	11.1	9.6	3.02	2	1.38	1.5	15.7	4.31	0	N	0	0	0	0	0	0
227191572	2	40	24.5	74	92	65	7.2	12.2	3.76	2.9	1.37	1.5	18.8	4.52	0	N	0	0	0	0	0	0
216080131	2	40	23.04	81	130	85	16.2	29.5	4.22	3	1.16	1.5	32	4.51	0	N	0	0	0	0	0	0
227191484	2	44	22.48	70	115	75	17.8	20.5	3.96	2.9	1.15	1.5	19.5	4.33	0	N	0	0	0	0	0	0
227212250	2	42	20.55	71	110	75	24	37.8	3.59	2.5	1.12	1.5	38.9	4.22	0	N	0	0	0	0	0	0
222066102	2	41	25.64	78	145	80	13.7	12.8	4.01	2.8	1.08	1.5	23.2	5.06	1	N	0	0	0	0	0	0
214105527	2	43	22.55	77	150	80	22.9	14.8	4.48	3.1	1.07	1.5	18.8	4.31	1	N	0	0	0	0	0	0
130077301	2	44	26.06	80	120	80	35.1	34.6	4.45	3.1	0.77	1.5	15.1	4.15	0	N	0	0	0	0	0	0
216080259	2	43	22.05	81	110	80	12.1	15.4	3.89	2.9	0.77	1.5	12.5	4.38	0	N	0	0	0	0	0	0
222066315	2	44	26.78	78	105	65	17.5	21.8	4.14	2.9	0.76	1.5	21.3	4.74	0	N	0	0	0	0	0	0
130177026	2	43	21.79	76	120	70	10.7	14.1	4.01	3	0.74	1.5	18.8	4.55	0	N	0	0	0	0	0	0
130118399	2	42	20.05	69	130	80	13.7	9.6	3.34	1.2	0.69	1.5	20.1	5.41	0	N	0	0	0	0	0	0
224085243	2	44	24.26	81	110	70	112.7	69.3	4.06	2.8	0.62	1.5	57.7	4.45	0	N	0	0	0	0	0	0
130157709	2	41	20.08	71	105	85	8.2	8.3	3.25	2.3	0.6	1.5	18.8	4.89	0	N	0	0	0	0	0	0
224085270	2	43	19.24	66	120	75	8	10.3	3.72	2.7	0.54	1.5	18.2	4.04	0	N	0	0	0	0	0	0
130118534	2	44	19.88	74	120	70	13.9	12	5.3	3.2	0.8	1.5	19	5.4	0	N	0	1	0	0	0	0
222066211	2	43	22.59	72	140	80	16.5	18	5.11	3.7	2.38	1.6	23.2	5.16	1	N	1	0	1	1	0	0
216080033	2	44	22.77	87	110	80	12.4	14.1	4.41	3	1.64	1.6	24.5	4.29	0	N	0	0	0	0	0	0
224085315	2	44	20.09	66	95	65	11.3	17.3	4.49	3.2	1.45	1.6	37	3.58	0	N	0	0	0	0	0	0
227034186	2	43	20.32	74	125	80	19.6	18.6	4.93	3.6	1.35	1.6	25.1	4.96	0	N	1	0	1	0	0	0
227191328	2	42	22	81	115	75	15.5	7.7	4.09	2.2	1.27	1.6	14.4	4.73	0	N	0	0	0	0	0	0
130077450	2	40	20.08	66	120	80	15.5	10.9	3.8	2.7	1.15	1.6	13.2	4.87	0	N	0	0	0	0	0	0
130177067	2	43	20.7	75	110	80	25.3	76.3	4.93	3.6	1.03	1.6	37	5.1	0	N	1	0	1	0	0	0
222066240	2	42	22.9	81	130	70	78.6	34.6	5.78	4.2	0.99	1.6	30.7	4.3	0	N	1	1	1	0	0	0
224085372	2	42	21.85	73	110	78	9.3	9.6	3.9	2.7	0.88	1.6	20.1	4.23	0	N	0	0	0	0	0	0
022714M632	2	44	15.62	63	110	70	53.6	19.2	3.81	2.6	0.85	1.6	17.6	4.61	0	N	0	0	0	0	0	0
130138084	2	44	23.83	84	135	85	20.6	12.2	4.1	2.8	0.83	1.6	13.8	5.83	0	PD	0	0	0	0	0	0
222066093	2	44	19.23	64	120	80	17.3	20.5	3.18	2.2	0.79	1.6	20.1	4.9	0	N	0	0	0	0	0	0
130177165	2	44	17.72	77	110	70	10.8	10.9	3.27	2.4	0.75	1.6	16.3	5.32	0	N	0	0	0	0	0	0
130259418	2	40	20.96	78	130	70	8.8	10.3	4.26	3	0.69	1.6	18.8	4.98	0	N	0	0	0	0	0	0
214105908	2	43	23.94	80	140	85	7.2	7.7	3.07	2.1	0.64	1.6	13.8	4.73	1	N	0	0	0	0	0	0
130118568	2	41	22.04	74	120	70	12.3	7	4.4	2.6	1.2	1.7	16	5.2	0	N	0	0	0	0	0	0
130137913	2	42	19.14	74	120	80	10	11	4	2.3	0.6	1.7	19	4.9	0	N	0	0	0	0	0	0
130259548	2	41	23.73	71	105	75	8	12	4.5	2.7	0.8	1.7	21	5.2	0	N	0	0	0	0	0	0
222066009	2	41	29.24		135	85	20.1	14.1	5.07	3.6	6.77	1.7	24.5	3.44	0	N	1	0	1	1	0	0
224085041	2	44	26.81	86	148	90	150.5	64.8	4.77	3.4	1.38	1.7	41.4	4.01	1	N	1	0	1	0	0	0
130018992	2	41	25.07	80	140	90	68.5	69.9	4.67	3.3	1.25	1.7	54.6	4.38	1	N	0	0	0	0	0	0
222066413	2	43	22.55	73	120	80	18.8	19.2	3.92	2.8	1.17	1.7	22.6	4.92	0	N	0	0	0	0	0	0
130018898	2	40	20.21	62	110	70	7.7	12.2	4.35	3	1.07	1.7	19.5	4.49	0	N	0	0	0	0	0	0
130118310	2	40	26.78	97	100	75	47.7	37.8	4.12	3	1.01	1.7	25.1	4.86	0	N	0	0	0	0	0	0
216080011	2	43	26.3	91	110	80	21.1	66.7	2.66	1.6	0.94	1.7	61.5	5.3	0	N	0	0	0	0	0	0
227034182	2	43	22.48	72	180	110	16.2	16	5.58	3.9	0.81	1.7	17.6	4.23	1	N	1	1	1	0	0	0
222066375	2	42	18.73	67	110	70	12.4	9.6	3.52	2.4	0.75	1.7	22.6	4.89	0	N	0	0	0	0	0	0
227063406	2	40	22.06	69	120	85	19.1	7.7	4.62	3.3	0.69	1.7	16.9	4.66	0	N	0	0	0	0	0	0
130157768	2	42	22.1	79	120	80	19.8	62.2	3.58	2.5	0.52	1.7	44.6	4.42	0	N	0	0	0	0	0	0
130138077	2	41	25.15	74	110	75	12.4	12	4.3	2.6	0.6	1.7	16	5.2	0	N	0	0	0	0	0	0
130259645	2	41	23.92	74	130	80	8.5	12	3.9	2.2	0.5	1.8	17	5.2	0	N	0	0	0	0	0	0
130118523	2	42	25.24	79	150	95	16.2	5.8	5.37	3.7	1.46	1.8	15.7	5.36	1	N	1	1	1	0	0	0
130157761	2	44	19.83	73	120	80	57.2	44.9	4.71	3.5	1.07	1.8	41.4	4.53	0	N	1	0	1	0	0	0
130138047	2	42	24.03	83	145	90	12.9	10	4.5	2.7	0.9	1.8	16	5.9	1	PD	0	0	0	0	0	0
222066371	2	44	25.14	80	145	95	9.5	10.3	3.86	2.6	0.89	1.8	19.5	4.55	1	N	0	0	0	0	0	0
013028A108	2	42	22.83	78	120	80	15.5	5.1	4.63	3.2	0.75	1.8	15.1	5.74	0	PD	0	0	0	0	0	0
222066029	2	40	22.48	65	130	80	11.6	12.2	4.63	3.3	0.74	1.8	19.5	4.85	0	N	0	0	0	0	0	0
130157773	2	44	21.08	78	130	80	9.3	9.6	4.74	3.5	0.72	1.8	21.3	4.72	0	N	1	0	1	0	0	0
227063206	2	41	20.7	76	98	60	45.6	43.6	4.39	3	0.66	1.8	22	4.49	0	N	0	0	0	0	0	0
130259501	2	40	23.23	81	100	80	11.1	16.7	4.08	2.9	0.6	1.8	17.6	4.07	0	N	0	0	0	0	0	0
227034367	2	40	19.56	65	100	70	13.1	26.3	3.13	2.2	0.34	1.8	35.8	4.29	0	N	0	0	0	0	0	0
130319132	2	43	19.96	75	120	70	10.4	14	4.7	2.7	0.8	1.8	17	5.3	0	N	0	0	0	0	0	0
130138019	2	41	22.37	77	160	85	109.3	24	4.1	2.4	1	1.9	24	5.6	1	PD	0	0	0	0	0	0
013028A168	2	41	21.6	76	140	90	9.2	8	4	2.4	1	1.9	19	5.3	1	N	0	0	0	0	0	0
222066122	2	41	24.54	75	135	80	13.9	19.9	4.16	2.9	1.01	1.9	20.1	4.26	0	N	0	0	0	0	0	0
130138021	2	41	22.68	72	95	65	9.5	9.6	4.86	3.3	0.85	1.9	23.2	4.78	0	N	0	0	0	0	0	0
214105824	2	40	27.44	89	130	80	46.9	14.1	3.3	2.2	0.83	1.9	21.3	4.86	0	N	0	0	0	0	0	0
224085186	2	44	17.17	56	145	90	10.1	10.3	3.73	2.5	0.67	1.9	18.2	4.33	1	N	0	0	0	0	0	0
130018858	2	42	21.33	65	140	80	10.8	27.6	5.04	3.6	0.58	1.9	18.8	6.83	1	PD	1	0	1	0	0	0
130319263	2	40	23.92	82	115	80	21	27	5.5	3.4	1	2	33	6.1	0	PD	0	1	0	0	0	0
130157776	2	40	19.53	68	120	80	22.7	8.3	4.19	3	1.38	2	13.8	4.66	0	N	0	0	0	0	0	0
130018905	2	41	26.49	70	140	90	25.8	12.8	4.98	3.3	0.66	2	20.7	5.1	1	N	0	0	0	0	0	0
130177022	2	41	19.81	68	120	80	5.2	9	4.21	3	0.42	2	28.9	4.73	0	N	0	0	0	0	0	0
130177124	2	43	20.7	78	140	85	19.1	12.8	3.45	2.5	0.21	2	24.5	4.52	1	N	0	0	0	0	0	0
216080035	2	43	24.44	80	130	85	11.9	5.8	4.53	3	1.01	2.1	13.8	4.32	0	N	0	0	0	0	0	0
130177044	2	43	18.67	64	105	65	6.4	11.5	4.04	2.8	0.41	2.1	16.9	5.44	0	N	0	0	0	0	0	0
130259470	2	40	26.5	83	140	90	13.7	14	5.1	2.8	1	2.1	16	4.9	1	N	0	0	0	0	0	0
130259591	2	43	20.45	73	110	80	30.2	10.3	4.73	3.2	0.46	2.8	23.8	4.92	0	N	0	0	0	0	0	0
227191361	2	43	23.24	74	125	80	10.3	9	3.03	2	1.49	3.7	21.3	4.47	0	N	0	0	0	0	0	0
013028A177	2	42	20.31	66	140	90	8	10.9	3.75	2.6	0.54	5.7	23.2	5.24	1	N	0	0	0	0	0	0
222066035	1	45	20.57	78	140	80	27.8	22.5	5.19	3.6	0.98	2.1	34.5	5.91	1	PD	1	1	1	0	0	0
224085036	1	48	26.35		150	105	163.4	37.8	4.35	3	4.58	1.2	25.7	5.25	1	N	1	0	0	1	0	0
216080201	1	47	22.99	86	160	100	52.8	30.8	3.94	2.8	2.13	1.2	33.3	4.88	1	N	1	0	0	1	0	0
022714M202	1	46	25.39	89	120	90	82.8	23.1	4.23	2.9	0.99	1.4	31.4	4.18	1	N	0	0	0	0	0	0
224085316	1	49	26.98	86	170	100	110.3	32.1	4.66	3.4	2.56	1.6	27	5.09	1	N	1	0	1	1	0	0
227191192	1	49	23.11	79	130	70	181	41.7	5.51	4.7	7.28	2.1	40.2	4.56	0	N	1	1	1	1	0	0
130259445	1	48	29	105	142	118	518.2	35.9	6.56	4.7	9.08	2.7	24.5	5.8	1	D	1	1	1	1	0	0
222066183	1	48	32.95	109	110	80	19.1	15.4	3.47	2.5	2.41	1	25.7	4.7	0	N	1	0	0	1	1	0
131209874	1	49	30.09	103	155	90	23.5	21.2	4.8	3.1	1.4	1	12.5	8.8	1	D	1	0	0	0	1	0
131209728	1	46	22.21		120	80	17.3	21.2	4.03	2.8	1.17	1.1	25.1	5.55	0	N	0	0	0	0	0	0
222066423	1	45	27.72	90	160	100	54.4	164.2	4	2.8	1.17	1.1	97.9	4.37	1	N	0	0	0	0	0	0
227191467	1	49	20.83	82	120	90	58.3	50	4.05	2.7	0.73	1.1	43.9	4.31	1	N	0	0	0	0	0	0
131209947	1	49	22.46	83	115	85	31.2	60.9	4.3	2.8	1	1.2	52.7	5.5	0	N	0	0	0	0	0	0
130077480	1	47	26	95	190	110	23.7	25	4.67	3.3	1.34	1.3	15.7	4.84	1	N	0	0	0	0	0	0
131209965	1	47	26.15	94	100	70	26.8	30.1	4.6	3.8	0.7	1.3	29.5	6	0	PD	1	0	1	0	0	0
013028A197	1	45	32.66	101	150	110	26.6	79.5	5.49	3.8	1.42	1.4	43.9	5.24	1	N	1	1	1	0	0	0
130018882	1	49	22.99	82	120	75	60.2	52.6	4.25	2.7	0.65	1.5	42	4.46	0	N	0	0	0	0	0	0
130177030	1	47	23.92	91	110	70	52.1	77.6	3.56	2.6	1.09	1.6	87.8	4.84	0	N	0	0	0	0	0	0
222066165	1	45	22.79	80	110	80	105.2	49.4	4.33	3	0.97	1.6	35.1	10.79	0	D	0	0	0	0	0	0
130319103	1	45	26.85	85	130	80	18	23.1	4.68	3.3	0.78	1.6	26.4	5.19	0	N	0	0	0	0	0	0
130137956	1	49	23.78	85	150	90	27.3	20.5	4.36	3.1	0.55	1.6	25.1	5.06	1	N	0	0	0	0	0	0
130077466	1	49	22.63	76	100	85	43.1	42.3	4.36	3.1	0.82	1.7	26.4	4.53	0	N	0	0	0	0	0	0
013028A122	1	47	22.86	80	120	80	15	16.7	4.06	2.8	0.75	1.7	22	5.76	0	PD	0	0	0	0	0	0
227034140	1	46	19.57	77	140	85	20.6	44.9	5.61	4.1	0.71	1.7	42.7	4.99	1	N	1	1	1	0	0	0
216080013	1	47	19.07	72	110	70	98	126.4	3.7	2.5	1	2	104.8	3.85	0	N	0	0	0	0	0	0
214105946	1	45	27.34	93	130	90	105.4	84.7	3.99	2.6	0.81	2.2	37.6	4.32	1	N	0	0	0	0	0	0
222066400	1	47	24.69	80	110	80	23.2	22.5	3.68	2.6	1.86	0.8	26.4	4.1	0	N	1	0	0	1	1	0
130018900	1	45	22.83	84	135	70	16	20.5	3.27	2.2	1.55	0.8	16.3	5.92	0	PD	1	0	0	0	1	0
130319157	1	46	24.47	95	130	80	27.4	90	5.3	3.2	1.8	0.9	62	6.5	0	PD	1	1	0	1	1	0
130157630	1	49	21.63	78	150	100	20.4	21.2	3.17	2.3	2.66	0.9	23.8	5.22	1	N	1	0	0	1	1	0
222066129	1	49	24	82	120	90	40.2	28.9	4.15	2.9	1.95	0.9	23.8	4.47	1	N	1	0	0	1	1	0
130259558	1	46	25.65	96	130	90	13.7	23.1	3.58	2.5	1.65	0.9	18.2	5.74	1	PD	1	0	0	0	1	0
222066384	1	45	20.43	70	125	90	18.8	23.7	3.77	2.7	1.36	0.9	18.8	4.56	1	N	1	0	0	0	1	0
224085289	1	49	24.39	80	115	80	8.5	16.7	3.01	2.1	0.82	0.9	20.7	4.46	0	N	1	0	0	0	1	0
224085187	1	45	22.77	74	120	85	24	14.1	2.82	2	0.65	0.9	18.8	5.03	0	N	1	0	0	0	1	0
131209802	1	49	30.85	97	120	85	25.8	20.5	5.09	3	2.65	1	23.2	4.85	0	N	1	0	0	1	1	0
130319229	1	47	25.99	80	120	80	16.8	16.7	3.86	2.6	2.48	1	21.3	4.6	0	N	1	0	0	1	1	0
227212273	1	49	21.31	80	115	70	17.8	34	3.4	2.5	2.36	1	28.2	5.53	0	N	1	0	0	1	1	0
131209803	1	49	24	88	110	70	16.2	17.3	3.51	3	2.2	1	35.1	4.95	0	N	1	0	0	1	1	0
131209858	1	49	28.01	93	120	80	21.4	18.6	4.08	2.9	1.25	1	20.7	5.19	0	N	1	0	0	0	1	0
224085406	1	49	22.5	76	110	85	10.8	15.4	3.8	2.6	1.1	1	29.5	4.78	0	N	1	0	0	0	1	0
130157699	1	47	24.22	86	150	110	19.1	29.5	4.3	3.2	1.05	1	27.6	4.95	1	N	1	0	0	0	1	0
216080306	1	46	24.9	91	125	70	34.8	12.2	3.3	2.4	1.04	1	14.4	6.1	0	PD	1	0	0	0	1	0
227034412	1	48	26.22	88	130	80	14.4	19.2	3.8	2.7	1	1	16.3	4.22	0	N	1	0	0	0	1	0
130157771	1	49	21.56	82	160	100	54.4	19.2	3.49	2.5	6	1.1	18.8	15.51	1	D	1	0	0	1	0	0
131209736	1	49	21.76	75	230	120	8.2	14.8	4.59	3.2	2.32	1.1	18.8	7.16	1	D	1	0	0	1	0	0
227034177	1	47	24.03	87	120	80	19.1	16.7	4.13	2.9	1.81	1.1	18.2	6.87	0	PD	1	0	0	1	0	0
131209831	1	49	26.04	89	130	80	20.1	26.3	4.37	3.1	1.36	1.1	28.2	5.46	0	N	0	0	0	0	0	0
131209848	1	49	22.23	86	150	90	20.9	19.9	4.67	3.3	1.04	1.1	28.2	6.76	1	PD	0	0	0	0	0	0
130157733	1	48	21.56	83	160	90	20.9	24.4	2.59	1.8	1.03	1.1	30.1	5.25	1	N	0	0	0	0	0	0
022714M262	1	45	22.41	82	115	75	68.8	23.7	3.59	2.5	0.91	1.1	28.2	4.4	0	N	0	0	0	0	0	0
224085483	1	48	27.31	86	130	95	29.6	31.4	3.8	2.8	0.83	1.1	29.5	3.86	0	N	0	0	0	0	0	0
216080002	1	46	20.81	76	130	95	13.7	18.6	3.55	2.6	0.82	1.1	19.5	4.46	0	N	0	0	0	0	0	0
131209906	1	48	25.21	90	130	90	17.5	19.2	3.5	2.1	0.7	1.1	13.1	5.6	1	PD	0	0	0	0	0	0
130118385	1	49	26.06	89	130	75	32.2	15.4	3.77	2.3	3.52	1.2	23.2	5.62	0	PD	1	0	0	1	0	0
130319101	1	47	28.71	96	135	90	48.2	19.9	5.07	3.6	2.99	1.2	18.8	5.58	1	N	1	0	1	1	0	0
013028A074	1	49	30.12	96	130	90	54.4	32.1	5.23	3.7	2.89	1.2	29.5	4.74	1	N	1	1	1	1	0	0
131209801	1	45	24.91	83	120	85	17.3	20.5	4.75	3	2.39	1.2	22.6	5.05	0	N	1	0	0	1	0	0
130118548	1	47	24.56	84	170	95	23.2	13.5	4.97	3.9	2.05	1.2	15.7	5.1	1	N	1	0	1	1	0	0
130177072	1	47	21.33	90	130	100	44.3	48.8	5.23	3.9	1.78	1.2	36.4	5.42	0	N	1	1	1	1	0	0
222066144	1	47	28.55	94	130	85	26.8	15.4	4.38	3.2	1.59	1.2	18.8	5.5	0	N	0	0	0	0	0	0
130118662	1	47	24.01	82	110	70	46.7	7.1	4.21	3.2	1.57	1.2	18.8	4.73	0	N	0	0	0	0	0	0
131209722	1	49	21.22	83	110	70	31.2	49.4	4.77	3.3	1.25	1.2	32	5.26	0	N	0	0	0	0	0	0
130018977	1	49	25.18	87	165	105	41	30.8	4.5	3.2	1.23	1.2	18.8	4.56	1	N	0	0	0	0	0	0
130118659	1	48	19.04	82	100	80	12.9	10.9	3.24	2.3	1.18	1.2	14.4	5.47	0	N	0	0	0	0	0	0
222066312	1	49	19.26	73	100	75	25.3	16	3.25	2.3	1.1	1.2	16.3	4.53	0	N	0	0	0	0	0	0
131209820	1	45	27.64	100	120	80	25.5	14.1	4.46	3.4	1.08	1.2	11.9	9.98	0	D	1	0	1	0	0	0
214105600	1	46	22.03	69	120	80	22.4	30.1	3.53	2.4	1.06	1.2	23.8	4.63	0	N	0	0	0	0	0	0
130018910	1	46	24.02	75	110	70	18.3	12.2	4.5	3.1	1.02	1.2	16.9	4.89	0	N	0	0	0	0	0	0
227212014	1	45	22.78	75	120	80	16.5	24.4	5.13	3.8	0.76	1.2	26.4	4.07	0	N	1	0	1	0	0	0
130138079	1	49	27.14	88	150	95	38.2	18.6	3.67	2.5	0.69	1.2	19.5	5.2	1	N	0	0	0	0	0	0
227063211	1	48	24.77	81	120	80	21.4	18.6	3.72	2.7	0.66	1.2	23.8	5.29	0	N	0	0	0	0	0	0
216080103	1	49	23.17	78	105	60	38.2	43.6	4.34	3	0.64	1.2	32.6	4.42	0	N	0	0	0	0	0	0
130157701	1	46	22.32	87	130	100	16	12.8	3.75	2.8	0.62	1.2	16.3	4.96	0	N	0	0	0	0	0	0
013028A033	1	49	21.26	78	130	80	4.4	12.2	3.04	2.1	0.6	1.2	22.6	4.88	0	N	0	0	0	0	0	0
224085416	1	48	21.82	73	145	88	19.3	20.5	4.02	3	0.55	1.2	25.7	4.38	1	N	0	0	0	0	0	0
214105753	1	45	22.99	82	120	80	32.5	34	3.06	2.1	0.48	1.2	19.5	5.05	0	N	0	0	0	0	0	0
227034790	1	49	25.15	88	120	90	83	59	4.85	3.5	4.34	1.3	24.5	8.63	1	D	1	0	1	1	0	0
130019044	1	48	25.07	72	120	80	52.6	18.6	3.6	2.4	2.02	1.3	12.5	4.07	0	N	1	0	0	1	0	0
013028A035	1	47	24.77	82	150	110	31.7	15.4	4.74	3.3	1.73	1.3	14.4	11.98	1	D	1	0	0	1	0	0
130177082	1	49	25.46	87	110	70	36.3	5.1	5.43	4	1.5	1.3	24.5	4.83	0	N	1	1	1	0	0	0
227191108	1	45	27.94	98	116	80	93.3	26.3	6.08	2.4	1.5	1.3	15.1	4.21	0	N	0	1	0	0	0	0
131209871	1	49	26.49	81	140	70	26	23.1	3.8	2.2	1.5	1.3	3.8	5.7	1	PD	0	0	0	0	0	0
222066171	1	46	21.47	76	140	85	13.9	31.4	9.49	2.7	1.19	1.3	41.4	4.64	1	N	0	1	0	0	0	0
130018893	1	49	29.93	93	155	105	4.7	31.4	4.98	3.6	1.01	1.3	20.7	5.46	1	N	1	0	1	0	0	0
214105861	1	45	21.01	73	135	80	15.7	17.3	3.83	2.7	0.84	1.3	16.9	5.24	0	N	0	0	0	0	0	0
216080107	1	49	24.8	87	120	80	31.5	29.5	3.93	2.7	0.72	1.3	20.7	4.84	0	N	0	0	0	0	0	0
216080116	1	48	18.73	75	130	80	12.4	18.6	3.57	2.4	0.71	1.3	15.1	4.51	0	N	0	0	0	0	0	0
216080238	1	49	23.88	83	130	95	16.8	14.8	3.23	2.3	0.7	1.3	13	4.42	0	N	0	0	0	0	0	0
222066069	1	46	22.14	72	130	100	18.8	17.3	3.43	2.4	0.61	1.3	20.1	5.71	0	PD	0	0	0	0	0	0
130157691	1	49	21.87	76	120	90	12.6	14.1	3.54	2.6	0.43	1.3	23.8	4.47	1	N	0	0	0	0	0	0
013028A024	1	46	22.31	82	112	72	50.9	12	5.3	3.3	1.2	1.4	21	5.6	0	PD	0	1	0	0	0	0
227191527	1	49	27.28	99	130	90	143.3	101.4	4.54	3.2	3.47	1.4	53.3	5.16	1	N	1	0	0	1	0	0
227212234	1	49	26.22	92	145	100	251.6	35.3	5.22	3.4	2.6	1.4	27	4.03	1	N	1	1	1	1	0	0
130177108	1	48	24.96	93	120	80	35.8	7.7	5.06	3.8	2.35	1.4	18.8	4.78	0	N	1	0	1	1	0	0
227034958	1	46	24.51	85	130	90	48.2	18.6	5.16	3.7	1.75	1.4	17.6	4.62	1	N	1	0	1	1	0	0
216080232	1	46	21.67	74	110	70	14.2	18	3.61	2.6	1.53	1.4	20.7	4.8	0	N	0	0	0	0	0	0
222066038	1	49	27.34		170	110	26.6	10.9	5.03	3.7	1.52	1.4	17.6	6	1	PD	1	0	1	0	0	0
130118689	1	45	24.34	98	130	85	75.8	19.9	4.86	3.5	1.07	1.4	18.2	4.57	0	N	1	0	1	0	0	0
131209960	1	49	25.83	84	125	80	14.2	14.1	6.1	6.1	1	1.4	19.5	6.3	0	PD	1	1	1	0	0	0
224085092	1	48	19.14	72	120	85	51	21.8	4.78	3.6	0.97	1.4	27	5.13	0	N	1	0	1	0	0	0
227034972	1	48	22.66	78	100	60	21.9	14.1	2.66	1.7	0.72	1.4	15.1	4.27	0	N	0	0	0	0	0	0
131209945	1	49	23.31	80	150	100	14.2	6.4	4.8	3.1	0.5	1.4	10	5.7	1	PD	0	0	0	0	0	0
130319115	1	47	29.69	93	125	70	25	26	5.4	3.4	1	1.5	21	6.8	0	PD	1	1	1	0	0	0
130118268	1	45	27.13		150	110	106.7	35	4.7	2.6	1.7	1.5	38	5.5	1	N	1	0	0	1	0	0
130137999	1	48	26.02	89	190	120	92.4	20	5.6	3.3	3.6	1.5	22	5	1	N	1	1	0	1	0	0
130137950	1	49	24.36	90	130	85	22.9	10	6	3.9	1.2	1.5	17	7.9	0	D	1	1	1	0	0	0
227212051	1	49	25.84	86	120	80	31.2	69.9	5.85	4.3	4.63	1.5	29.5	4.69	0	N	1	1	1	1	0	0
131209776	1	49	29.27	99	180	70	24.5	28.2	4.71	2.2	2.26	1.5	22	6.92	1	D	1	0	0	1	0	0
227191705	1	49	18.14	66	115	70	69.6	26.9	4.75	3.3	2.07	1.5	18.8	5.03	0	N	1	0	0	1	0	0
222066272	1	49	27.29	81	130	110	31.5	67.4	4.58	3.2	1.84	1.5	44.6	5.19	0	N	1	0	0	1	0	0
216080099	1	47	20.8	75	120	90	66.8	30.1	5.39	3.8	1.74	1.5	21.3	5.17	1	N	1	1	1	1	0	0
224085351	1	47	21.31	74	115	80	42.3	30.1	4.92	3.3	1.7	1.5	32	4.68	0	N	1	0	0	1	0	0
013028A016	1	47	21.99	80	110	80	24.5	22.5	4.94	3.6	1.46	1.5	24.5	4.65	0	N	1	0	1	0	0	0
130138104	1	48	27.03	93	130	85	39.2	12.2	5.72	4	1.2	1.5	17.6	5.56	0	N	1	1	1	0	0	0
227034206	1	46	24.44	86	100	80	25.5	12.8	3.91	2.7	1	1.5	16.9	4.97	1	N	0	0	0	0	0	0
216080136	1	49	19.66	75	120	80	32.2	19.2	3.96	2.7	0.97	1.5	16.3	4.52	0	N	0	0	0	0	0	0
130118688	1	47	24.57	90	150	85	24	13.5	5.13	3.9	0.96	1.5	14.4	5.05	1	N	1	0	1	0	0	0
130138042	1	49	26.7	91	125	90	22.7	32.7	3.37	2.3	0.74	1.5	31.4	5.41	1	N	0	0	0	0	0	0
222066018	1	49	19.78	67	140	80	17	15.4	4.32	3.2	0.7	1.5	23.2	5.36	1	N	0	0	0	0	0	0
214105666	1	49	22.38	78	105	70	20.1	39.8	3.87	2.6	0.62	1.5	30.7	4.19	0	N	0	0	0	0	0	0
130157775	1	45	24.21	93	130	100	70.1	31.4	4.15	3	0.27	1.5	27.6	4.84	0	N	0	0	0	0	0	0
013028A192	1	47	24.06	84	120	85	21.1	8	6.4	3.8	1.3	1.6	18	6	0	PD	1	1	1	0	0	0
227212243	1	47	29.43	93	130	80	77.1	34	4.66	3.2	2.86	1.6	23.8	5.14	0	N	1	0	0	1	0	0
227034901	1	47	27.38	90	170	110	151.8	62.2	5.53	3.9	2.07	1.6	50.8	4.98	1	N	1	1	1	1	0	0
222066067	1	45	19.27	73	140	95	131	24.4	4.49	3.3	1.26	1.6	29.5	5.08	1	N	0	0	0	0	0	0
131209928	1	48	24.35	84	145	100	39.4	23.1	4.9	3.2	1.2	1.6	20.7	4.8	1	N	0	0	0	0	0	0
214105880	1	46	24.8	79	145	80	45.6	16.7	3.75	2.6	1.14	1.6	18.8	4.44	1	N	0	0	0	0	0	0
130319207	1	48	22.27		150	100	36.1	9	5.72	4.1	1.13	1.6	22	7.81	1	D	1	1	1	0	0	0
130018831	1	49	26.32	89	128	85	48.7	18.6	4.37	3	0.86	1.6	14.4	4.65	0	N	0	0	0	0	0	0
224085212	1	47	20.92	68	110	60	26.8	16	4.06	3	0.78	1.6	19.5	4.39	0	N	0	0	0	0	0	0
130118588	1	49	20.31	72	130	100	24.2	23.7	4.01	2.5	0.71	1.6	25.1	5.59	0	N	0	0	0	0	0	0
130259590	1	48	25.01	87	115	70	21.7	19.2	4.61	3.3	0.64	1.6	13.8	5.03	0	N	0	0	0	0	0	0
214105618	1	49	21.94	76	170	100	20.1	23.1	2.86	2	0.59	1.6	18.8	5.06	1	N	0	0	0	0	0	0
130077306	1	47	19.72	63	120	80	20.1	12.2	4.13	2.8	0.58	1.6	18.8	5.31	0	N	0	0	0	0	0	0
224085430	1	47	21.85	76	145	95	37.6	10.9	3.83	2.6	0.54	1.6	25.1	4.85	1	N	0	0	0	0	0	0
222066440	1	47	24.38	74	110	70	15.7	32.7	3.66	2.5	0.41	1.6	31.4	5.56	0	N	0	0	0	0	0	0
013028A020	1	45	24.22	83	120	80	13.3	15	5.1	3	1.8	1.7	21	6	0	PD	1	0	0	1	0	0
224085326	1	46	23.29	83	140	90	120.1	17.3	6.23	4.6	6.3	1.7	25.1	5.23	1	N	1	1	1	1	0	0
130319270	1	45	22.41	79	130	85	73	32.7	6.54	4.7	4.02	1.7	31.4	5.55	0	N	1	1	1	1	0	0
222066324	1	46	20.81	70	100	70	21.9	23.1	5.2	3.7	1.04	1.7	27.6	3.95	0	N	1	1	1	0	0	0
013028A160	1	46	28.28	91	120	96	13.4	9.6	3.95	2.7	0.97	1.7	16.3	4.38	0	N	0	0	0	0	0	0
222066395	1	47	26.79	96	140	90	116.8	41.7	5.47	3.9	0.96	1.7	27.6	5.41	1	N	1	1	1	0	0	0
130019025	1	48	22.16	82	140	100	21.7	9.6	4.19	2.8	0.82	1.7	11.9	5.41	1	N	0	0	0	0	0	0
130259546	1	49	26.61	89	140	100	48.2	22.5	4.4	3.1	0.77	1.7	27.6	5.69	1	PD	0	0	0	0	0	0
022714M062	1	46	18.26	67	120	90	160.1	39.8	4.94	3.4	0.76	1.7	29.5	4.24	1	N	1	0	1	0	0	0
130248204	1	49	21.67	74	120	70	15	18.6	3.9	9.4	0.62	1.7	27	5.3	0	N	1	0	1	0	0	0
222066405	1	45	20.81	75	130	90	15.2	12.8	3.79	2.6	0.54	1.7	20.1	5.07	1	N	0	0	0	0	0	0
130018899	1	45	25.55	78	110	75	65.7	45.5	4.71	3.2	1.47	1.8	28.9	5.26	0	N	0	0	0	0	0	0
222066071	1	47	25.61	88	130	90	146.7	31.4	5.16	3.6	1.35	1.8	37.6	6.24	1	PD	1	0	1	0	0	0
130077445	1	48	20.43	72	150	100	15.2	10.3	4.4	3	0.73	1.8	12.5	4.9	1	N	0	0	0	0	0	0
130248292	1	45	25.01	90	120	80	33.5	18	3.47	4.5	0.57	1.8	21.3	5.03	0	N	1	0	1	0	0	0
131209888	1	49	21.09	78	120	80	16.8	30.1	4.8	3	0.5	1.8	22	5.5	0	N	0	0	0	0	0	0
013028A090	1	47	27.92	91	130	96	65.8	18	5.7	3.4	1.2	1.8	20	6.6	0	PD	0	1	0	0	0	0
227191339	1	45	25.59	87	130	100	55.9	10.3	4.66	3	1.93	1.9	13.8	6.42	0	D	1	0	0	1	0	0
227034114	1	47	20.6	78	150	100	35.3	25	5.24	3.8	1.89	1.9	31.4	2.45	1	N	1	1	1	1	0	0
130077481	1	47	27.18	92	160	95	80.7	15.7	5.96	4.2	1.07	2.1	18.2	4.5	1	N	1	1	1	0	0	0
013028A171	1	49	19.57	72	114	70	42	18.6	5.02	3.5	0.85	2.1	24.5	4.79	0	N	1	0	1	0	0	0
130138083	1	46	22.63	77	130	75	13	23	4.8	2.8	1	2.2	37	5.6	0	PD	0	0	0	0	0	0
130137985	1	49	23.19	90	155	95	55.6	16	6.1	3.7	1	2.3	21	5.6	1	PD	1	1	1	0	0	0
214105956	1	49	21.56	74	130	80	82.2	33.4	5.02	3.5	0.68	2.4	26.4	5.55	0	N	1	0	1	0	0	0
131209887	1	46	17.84	71	150	100	34.3	12.8	5.5	3.5	1.3	2.6	8.8	10.3	1	D	1	1	1	0	0	0
224085418	1	46	29.49	95	130	100	61.4	28.2	4.79	3.5	11.73	2.9	23.8	15.07	0	D	1	0	1	1	0	0
227212246	1	47	21.75	72	120	100	453.5	54.5	6.55	4.7	1.67	2.9	35.1	4.79	0	N	1	1	1	0	0	0
222066111	1	49	19.84	66	140	100	94.9	89.2	5.98	4.1	1.28	2.9	43.3	4.83	1	N	1	1	1	0	0	0
227212286	1	47	19.25	73	130	80	127.9	32.7	6.05	6.2	17.94	3.8	82.2	7.3	0	D	1	1	1	1	0	0
216080296	1	49	24.37	84	110	70								4.51	1	N	0	0	0	0	0	0
227063421	1	51	27.38	92	130	85	29.9	23.1	4.44	3.1	3.36	1.2	25.7	5.23	0	N	1	0	0	1	0	0
224085347	1	52	22.21	74	150	100	29.6	18	4.56	3.2	0.82	1.2	17.6	6.43	1	PD	0	0	0	0	0	0
022714M287	1	55	22.04	85	110	80	150.5	12.8	3.61	2.4	3.32	1.4	42.7	5	0	N	1	0	0	1	0	0
022714M643	1	59	19.49	78	110	90	117.6	11.5	4.21	2.9	1.59	1.5	28.9	3.91	1	N	0	0	0	0	0	0
130137921	1	50	29.55	96	150	90	31.2	7.7	4.48	3	1.22	1.5	14.4	5.69	1	PD	0	0	0	0	0	0
214105622	1	57	23.6	81	125	85	25	16	4.91	3.4	1.59	1.6	14.4	4.6	0	N	1	0	1	0	0	0
022714M205	1	58	30.85	99	142	86	181	27.6	4.69	3.1	4.17	1.7	37.6	5.16	1	N	1	0	0	1	0	0
222066336	1	59	25.8	83	115	75	204.4	25.7	5.23	3.8	1.59	1.7	18.2	4.6	0	N	1	1	1	0	0	0
214105616	1	55	20.42	78	110	70	353.9	64.1	3.91	2.7	0.71	1.8	63.4	5.16	0	N	0	0	0	0	0	0
013028A169	1	53	23.51	80	130	95	12.9	14.1	4.06	2.8	0.38	1.8	20.7	5.05	0	N	0	0	0	0	0	0
130157805	1	53	25.35	89	170	105	25.3	7.7	4.74	3.4	0.98	1.9	25.1	5.33	1	N	1	0	1	0	0	0
222066003	1	52	22.13	76	130	85	25.8	10.9	4.12	2.8	0.87	2.4	22	3.97	0	N	0	0	0	0	0	0
216080285	1	57	25	89	180	110	18	14.1	3.9	2.9	2.12	0.9	17.6	4.43	1	N	1	0	0	1	1	0
224085383	1	56	19.26	20	180	95	78.4	27.6	2.95	2	0.76	1	43.3	4.2	1	N	1	0	0	0	1	0
227191372	1	57	21.39	77	140	80	84	119.3	3.34	2.4	1.41	1.1	120.5	4.1	1	N	0	0	0	0	0	0
227191367	1	55	22.89	86	130	80	28.4	54.5	3.03	2.3	0.79	1.1	45.8	4.42	0	N	0	0	0	0	0	0
222066173	1	52	20.85	74	120	80	49	112.3	3.48	2.4	0.58	1.1	86.6	4.83	0	N	0	0	0	0	0	0
227212043	1	54	20.12	74	140	100	30.7	66.1	2.84	2	0.54	1.1	43.9	5.37	1	N	0	0	0	0	0	0
130248376	1	53	28.06	101	150	80	20.3	21	4.1	2.3	1.2	1.1	23	5.7	1	PD	0	0	0	0	0	0
130138012	1	58	26.97	88	130	85	20.1	49	4.8	2.9	0.9	1.2	51	5.5	0	N	0	0	0	0	0	0
227034051	1	52	23.53	82	95	70	32.5	46.2	5.1	3.7	2.1	1.2	34.5	4.75	0	N	1	0	1	1	0	0
216080212	1	55	21.83	74	130	90	19.6	16	4.55	3.4	1.64	1.2	13.8	4.57	1	N	1	0	1	0	0	0
224085134	1	56	26.79	85	150	95	17.8	22.5	4.33	3.2	1.14	1.2	39.5	5.18	1	N	0	0	0	0	0	0
216080291	1	57	20.57	75	100	75	44.6	35.3	3.5	2.5	0.74	1.2	35.8	4.53	0	N	0	0	0	0	0	0
227034141	1	54	24.39	89	145	95	14.2	25	4.55	3.3	1.31	1.4	22	4.9	1	N	0	0	0	0	0	0
227191130	1	53	17.58	74	110	75	16.8	18.6	3.72	2.6	0.9	1.4	22	3.64	0	N	0	0	0	0	0	0
130157615	1	50	27.85	90	120	80	77.6	120	2.78	1.9	0.75	1.4	87.2	7.56	0	D	0	0	0	0	0	0
224085450	1	50	22.41	75	125	85	30.2	21.2	5.06	3.8	1.33	1.6	23.8	3.61	0	N	1	0	1	0	0	0
216080156	1	59	19.15	68	120	90	20.9	13.5	3.84	2.8	0.57	1.6	23.2	4.75	1	N	0	0	0	0	0	0
224085340	1	50	19.24		120	70	50.3	239.3	3.26	2.2	0.53	1.7	240.3	4.04	0	N	0	0	0	0	0	0
227063367	1	59	27.22	93	200	100	133.5	28.2	5.3	3.8	5.54	1.8	35.8	5.02	1	N	1	1	1	1	0	0
227034004	1	56	20.06	83	160	90	46.4	93.7	4.04	2.8	0.98	1.8	65.3	4.43	1	N	0	0	0	0	0	0
227034227	1	59	19.38	68	110	80	14.7	15.4	4.48	3.1	0.73	1.8	23.8	4.18	0	N	0	0	0	0	0	0
227034945	1	52	24.09	86	120	80	20.4	21.8	5.32	3.7	1	1.9	30.1	4.33	0	N	1	1	1	0	0	0
130259616	1	54	21.48	75	124	80	51	41.7	4.58	3.2	0.44	2.1	35.8	5.42	0	N	0	0	0	0	0	0
214105621	1	50	24	82	140	85	61.9	39.8	5.16	3.6	2	2.2	37	4.68	1	N	1	0	1	1	0	0
013028A149	1	51	26.17	84	130	100	169.4	309.2	4.22	2.8	1.33	2.2	203.3	5.18	0	N	0	0	0	0	0	0
013028A142	1	57	27.46	102	160	100	122.7	100.1	4.04	2.8	0.68	2.2	91	5.08	1	N	0	0	0	0	0	0
130118669	1	56	21.98	82	140	90	94.4	24.4	3.2	2.2	3.16	0.7	28.2	7.97	1	D	1	0	0	1	1	0
130118507	1	52	19.37	72	115	75	30.9	77.6	3.36	2.3	1.02	0.7	49.6	6.07	0	PD	1	0	0	0	1	0
224085333	1	59	28.65	96	160	105	20.9	25.7	4.28	2.7	4.13	0.8	24.5	5.42	1	N	1	0	0	1	1	0
130018895	1	54	27.22	92	200	95	27.3	32.1	3.33	2.1	2.25	0.8	22.6	7.22	1	D	1	0	0	1	1	0
227034036	1	51	29.39	94	130	80	28.4	27.6	3.89	2.8	3.94	0.9	21.3	4.53	0	N	1	0	0	1	1	0
216080213	1	57	23.24	80	155	105	28.9	28.2	3.36	2.4	2.74	0.9	19.5	4.6	1	N	1	0	0	1	1	0
227191150	1	55	19.05		135	60	31.5	39.8	3.37	2.4	2.67	0.9	37.6	4.34	0	N	1	0	0	1	1	0
130138107	1	58	22.14	78	120	80	11.3	15.4	3.56	2.5	1.39	0.9	20.1	5.02	0	N	1	0	0	0	1	0
130157634	1	53	23.31	87	125	80	26.3	17.3	4.62	3.4	1.38	0.9	23.2	4.71	0	N	1	0	1	0	1	0
130259605	1	52	27.85	89	150	110	30.9	37.2	3.5	2.5	1.27	0.9	23.8	7.8	1	D	1	0	0	0	1	0
130157750	1	54	24.34	104	180	120	24.7	18.6	3.4	2.5	1.19	0.9	29.5	7.23	1	D	1	0	0	0	1	0
130157721	1	54	26.03	87	130	80	33.3	21.8	2.76	2	1.05	0.9	15.1	4.17	0	N	1	0	0	0	1	0
222066393	1	55	23.46	80	125	85	15	23.1	3.16	2.2	0.93	0.9	23.2	4.42	0	N	1	0	0	0	1	0
130137963	1	54	26.89	81	125	85	8.2	12.2	4.14	2.9	0.92	0.9	22	5.2	0	N	1	0	0	0	1	0
130138050	1	56	23.39	90	145	90	11.1	16	3.3	1.9	1	1	19	4.9	1	N	1	0	0	0	1	0
130077451	1	50	24.15	75	180	90	72.2	35.3	4.92	3.6	3.37	1	33.3	4.92	1	N	1	0	1	1	1	0
224085057	1	51	20.73	80	125	75	154.9	47.5	4.57	3.2	3.3	1	32.6	4.34	0	N	1	0	0	1	1	0
222066373	1	57	26.4	98	185	115	35.1	35.9	4.89	3.5	3.14	1	22	4.52	1	N	1	0	1	1	1	0
130319272	1	50	25.91	90	110	75	67.8	35.3	4.94	3.5	2.93	1	28.9	4.85	0	N	1	0	1	1	1	0
227034300	1	52	23.32	83	110	80	31.7	46.8	4.19	3	2.93	1	28.2	5.13	0	N	1	0	0	1	1	0
227191110	1	53	21.72	85	110	80	37.6	32.1	4.01	3.6	2.86	1	26.4	4.48	0	N	1	0	1	1	1	0
216080095	1	58	23.26	91	140	95	83.8	24.4	4.44	3.1	2.25	1	18.2	4.43	1	N	1	0	0	1	1	0
130077323	1	52	22.31	75	120	75	18	10.9	4.75	3.4	1.87	1	17.6	4.71	0	N	1	0	1	1	1	0
216080237	1	59	24.86	95	115	70	14.7	10.9	4.04	3	1.83	1	13.6	4.51	0	N	1	0	0	1	1	0
216080297	1	50	28.31	96	130	100	20.1	19.2	3.27	2.3	1.7	1		4.36	0	N	1	0	0	1	1	0
227212244	1	50	21.91	77	120	85	18.6	27.6	3.1	2.2	1.57	1	18.2	4.24	0	N	1	0	0	0	1	0
130118681	1	55	25.56	86	145	110	12.9	14.8	4.62	3.3	1.42	1	18.8	5.32	1	N	1	0	0	0	1	0
227063285	1	51	21.34	76	100	60	18.8	16.7	3.37	2.4	1.38	1	17.6	6.76	0	PD	1	0	0	0	1	0
214105679	1	54	28.44	88	130	90	16.5	16.7	4.32	3.1	1.37	1	13.2	5.01	1	N	1	0	0	0	1	0
130157685	1	58	28.37	99	130	95	35.1	21.8	2.85	2	1.37	1	30.1	4.34	0	N	1	0	0	0	1	0
130018866	1	59	30.49	95	150	90	25.3	20.5	4.5	3	1.25	1	20.7	5.36	1	N	1	0	0	0	1	0
130019040	1	59	26.2	90	120	85	86.1	13.5	3.78	2.6	1.2	1	15.1	4.61	0	N	1	0	0	0	1	0
130248248	1	51	27.72	97	120	75	13.9	8.3	3.48	2.4	0.87	1	15.1	5.52	0	N	1	0	0	0	1	0
022714M027	1	50	20.43	71	100	70	13.9	14.1	2.99	2.1	0.86	1	24.5	4.45	0	N	1	0	0	0	1	0
130259562	1	57	22.33	86	120	90	14.4	12.8	3.86	2.7	0.64	1	45.2	5.25	1	N	1	0	0	0	1	0
227191383	1	53	26.67	98	115	80	24	39.8	4.23	3	0.53	1	22	4.32	0	N	1	0	0	0	1	0
130157620	1	54	25.71	90	125	80	36.9	40.4	2.89	2.1	0.38	1	33.3	3.99	0	N	1	0	0	0	1	0
130259609	1	56	28.52	93	140	110	24.4	22	5.4	3.1	3.2	1.1	21	5	1	N	1	1	0	1	0	0
130118386	1	51	25.08	95	105	80	16.2	9.6	4.59	3.3	7.37	1.1	16.9	5.71	0	PD	1	0	0	1	0	0
130248515	1	58	26.64	93	150	90	143.8	15.4	5	3.5	3.97	1.1	14.4	4.58	1	D	1	0	1	1	0	0
227034152	1	55	24.86	86	190	120	34.5	30.1	4.99	3.6	2.61	1.1	24.5	4.91	1	N	1	0	1	1	0	0
130259476	1	52	27.38	90	160	100	33	25.7	5.76	4.2	2.36	1.1	28.2	5.56	1	N	1	1	1	1	0	0
216080154	1	55	25.31	91	140	95	29.1	9.6	5.24	3.9	2.33	1.1	12.5	5.92	1	PD	1	1	1	1	0	0
130077409	1	56	27.73	93	150	95	30.9	14.8	4.89	3.5	2.26	1.1	20.1	4.83	1	N	1	0	1	1	0	0
013028A014	1	51	25.56	80	120	80	39.4	39.1	4.17	2.9	2.22	1.1	32.6	3.71	0	N	1	0	0	1	0	0
224085169	1	54	19.5	67	160	90	13.7	17.3	4.24	3.1	2.18	1.1	18.8	4.26	1	N	1	0	0	1	0	0
224085451	1	51	24.42	81	125	85	20.4	21.8	4.67	3.4	2.04	1.1	23.8	4.16	0	N	1	0	1	1	0	0
130077417	1	58	24.36	94	150	110	28.1	9	5.6	4.1	1.96	1.1	12.5	5.43	1	N	1	1	1	1	0	0
216080195	1	57	21.91	76	115	60	26.8	10.3	2.99	2.1	1.67	1.1	22	4.56	0	N	0	0	0	0	0	0
224085184	1	52	18.53	74	135	90	10.6	39.8	4.46	3.3	1.59	1.1	37.6	4.8	1	N	0	0	0	0	0	0
130259489	1	58	27.22	103	120	70	18.3	9	5.5	3.9	1.48	1.1	15.1	7.99	0	D	1	1	1	0	0	0
130137931	1	55	21.36	69	120	80	12.6	24.4	3.59	2.5	1.46	1.1	24.5	5.2	0	N	0	0	0	0	0	0
222066125	1	57	21.88	70	120	80	14.2	8.3	4.16	2.8	1.37	1.1	18.2	4.75	0	N	0	0	0	0	0	0
224085341	1	59	27.41	89	140	88	21.9	19.2	4.27	3	1.27	1.1	20.7	4.12	1	N	0	0	0	0	0	0
227063098	1	57	22.79	89	120	85	21.4	21.2	3.78	2.6	1.27	1.1	22.6	5.9	0	PD	0	0	0	0	0	0
130137968	1	50	23.46	78	120	80	17.3	10.3	3.66	2.5	1.24	1.1	23.2	5.75	0	PD	0	0	0	0	0	0
222066243	1	59	27.34	94	170	120	21.1	7.7	4.16	2.9	1.23	1.1	21.3	4.48	1	N	0	0	0	0	0	0
227034563	1	55	27.7	92	100	70	16.2	26.3	3.97	2.8	1.15	1.1	20.1	4.63	0	N	0	0	0	0	0	0
130118273	1	52	20.11	72	120	70	64.4	26.3	3.4	2.4	1.1	1.1	17.6	5.82	0	PD	0	0	0	0	0	0
130018962	1	56	26.55	88	120	80	17.5	28.2	3.95	2.7	1.06	1.1	25.7	5.29	0	N	0	0	0	0	0	0
216080003	1	52	23.95	85	140	90	18	19.9	3.68	2.6	1.01	1.1	23.2	4.66	1	N	0	0	0	0	0	0
130177106	1	55	31.96	104	140	90	34.8	54.5	2.68	1.9	0.97	1.1	35.8	4.7	1	N	0	0	0	0	0	0
130019034	1	58	21.36	72	120	80	18.3	19.2	3.97	2.7	0.95	1.1	16.9	5.18	0	N	0	0	0	0	0	0
022714M025	1	53	24.51	82	150	85	23.2	16.7	3.8	2.6	0.91	1.1	13.2	3.98	1	N	0	0	0	0	0	0
224085220	1	50	22.07	70	115	85	32.7	11.5	3.54	2.7	0.73	1.1	16.3	5.08	0	N	0	0	0	0	0	0
227063330	1	52	20.28	74	110	70	18.8	15.4	3.36	2.4	0.68	1.1	15.1	4.51	0	N	0	0	0	0	0	0
216080270	1	52	18.4	72	120	80	13.7	15.4	3.07	2.3	0.66	1.1	17.6	3.89	0	N	0	0	0	0	0	0
130259430	1	51	25.31	90	120	90	15	14	6.1	3.5	1.3	1.1	19	5.5	1	N	1	1	1	0	0	0
130137961	1	58	25.28	78	150	90	35	25	4.8	2.9	1	1.2	23	4.7	1	N	0	0	0	0	0	0
227212094	1	58	25.65	90	150	100	88.4	50	3.5	2.5	5.5	1.2	30.1	5.56	1	N	1	0	0	1	0	0
130177016	1	53	27.14	89	105	70	30.2	26.9	4.13	3	3.59	1.2	18.2	11.12	0	D	1	0	0	1	0	0
222066381	1	59	25.46	85	140	85	20.6	19.9	6.06	4.4	3.34	1.2	29.5	7.29	1	D	1	1	1	1	0	0
227034305	1	58	26.77	88	150	100	32.5	17.3	5.01	3.5	2.4	1.2	20.1	4.83	1	N	1	0	1	1	0	0
130157783	1	56	26.85	91	105	70	27.1	16.7	4.66	3.6	2.31	1.2	18.2	5	0	N	1	0	1	1	0	0
130157647	1	54	26.35	89	130	80	12.6	16.7	4.37	3.2	2.2	1.2	19.5	5.32	0	N	1	0	0	1	0	0
214105835	1	57	24.24	75	110	80	49.8	18.6	4.78	3.3	2.15	1.2	22	5.52	0	N	1	0	0	1	0	0
227063275	1	56	22.04	76	140	90	46.9	13.5	4.13	2.9	2.05	1.2	17.6	4.66	1	N	1	0	0	1	0	0
227034930	1	59	27.83	88	140	85	26.6	20.5	4	2.8	1.97	1.2	17.6	5.73	1	PD	1	0	0	1	0	0
130018879	1	57	25.5	90	170	100	55.2	26.3	4.98	3.4	1.92	1.2	20.7	4.91	1	N	1	0	1	1	0	0
227212252	1	51	22.07	75	125	80	16.8	16.7	4.88	3.5	1.84	1.2	22	4.56	0	N	1	0	1	1	0	0
224085163	1	58	30.49	100	150	105	34.3	21.8	5.08	3.6	1.66	1.2	30.7	4.07	1	N	1	0	1	0	0	0
130118384	1	54	23.83	77	120	80	20.1	6.4	3.86	2.7	1.62	1.2	16.9	4.89	0	N	0	0	0	0	0	0
224085178	1	56	19.94	76	150	95	13.9	43.6	4.56	3.3	1.6	1.2	36.4	4.7	1	N	0	0	0	0	0	0
227034514	1	56	25.73	94	130	85	86.9	39.8	4.48	3.1	1.59	1.2	25.1	6.06	0	PD	0	0	0	0	0	0
224085198	1	52	21.57	79	130	80	14.7	12.2	4.38	3	1.42	1.2	16.9	4.56	0	N	0	0	0	0	0	0
227212404	1	54	25.77	90	155	80	25	15.4	4.67	3.4	1.35	1.2	18.2	5.62	1	PD	1	0	1	0	0	0
222066353	1	54	24.61	81	130	100	32	29.5	5.07	3.6	1.27	1.2	34.5	4.38	0	N	1	0	1	0	0	0
131209977	1	50	26.64	92	115	80	67.5	34	4.8	2.9	1.2	1.2	22	8.4	0	D	0	0	0	0	0	0
130018869	1	50	21.5	93	115	65	17.8	31.4	4.63	3	1.12	1.2	27	4.42	0	N	0	0	0	0	0	0
227034360	1	57	26.09	92	140	90	32	25.7	4.06	2.9	1.02	1.2	20.7	4.75	1	N	0	0	0	0	0	0
130118502	1	55	25.28	86	110	80	20.1	16.7	5.16	1.4	1	1.2	19.5	5.24	0	N	0	0	0	0	0	0
224085305	1	58	22.34	83	130	90	14.7	15.4	4.64	3.5	0.96	1.2	20.7	4.78	1	N	1	0	1	0	0	0
130077496	1	52	30.99	96	125	85	21.1	13.5	3.26	2.2	0.94	1.2	12.5	5.03	0	N	0	0	0	0	0	0
224085401	1	52	21.43	71	125	80	11.9	16	3.77	2.7	0.88	1.2	26.4	4.18	0	N	0	0	0	0	0	0
222066242	1	53	21.97	73	125	85	16	18.6	3.71	2.6	0.87	1.2	25.7	4.57	0	N	0	0	0	0	0	0
130177141	1	54	20.43	72	120	85	17	15.4	3.03	2.2	0.87	1.2	18.8	5.03	0	N	0	0	0	0	0	0
224085306	1	59	20.3	72	110	70	18.8	13.5	4.25	3	0.84	1.2	20.1	4.52	0	N	0	0	0	0	0	0
216080233	1	51	19.72	71	140	80	15.5	9.6	3.55	2.6	0.81	1.2	9.4	4.82	1	N	0	0	0	0	0	0
227034296	1	52	19.04		120	80	15.5	25	3.44	2.4	0.71	1.2	27	3.61	0	N	0	0	0	0	0	0
130248517	1	53	23.51	85	125	70	19.6	17.3	3.54	2.4	0.69	1.2	21.3	5.42	0	N	0	0	0	0	0	0
227191394	1	55	25.03	92	118	85	29.9	37.2	3.88	2.7	0.66	1.2	21.3	4.5	0	N	0	0	0	0	0	0
224085131	1	59	18.4	68	135	85	17	11.5	3.72	2.7	0.56	1.2	15.7	4.19	0	N	0	0	0	0	0	0
130259487	1	56	24.44	85	130	80	20.9	12.8	4.95	3.6	0.55	1.2	23.2	3.85	0	N	1	0	1	0	0	0
224085310	1	58	24.86	80	160	100	17	23.7	2.97	2	0.53	1.2	30.1	4.26	1	N	0	0	0	0	0	0
130137947	1	58	27.43	85	160	120	17.1	13	5	3.1	3.7	1.2	19	5.6	1	PD	1	0	0	1	0	0
130137909	1	53	28.8	80	140	95	29.1	23	5.3	3.1	1.3	1.2	21	6.2	1	PD	0	1	0	0	0	0
130138098	1	58	27.57	108	185	105	76.5	15	4.9	3	3.9	1.3	17	9.7	1	D	1	0	0	1	0	0
130259419	1	52	26.99	93	145	90	20.4	34	4.8	3	0.9	1.3	27	6.5	1	D	0	0	0	0	0	0
227063349	1	57	28.72	94	160	100	43.3	33.4	5.14	3.6	4.46	1.3	25.1	18.18	1	D	1	0	1	1	0	0
216080139	1	55	28.35	89	130	80	42	23.7	5.18	3.8	2.76	1.3	20.1	4.41	0	N	1	1	1	1	0	0
227191474	1	53	23.53	90	145	100	92.5	21.8	5.17	3.8	2.13	1.3	20.7	4.88	1	N	1	0	1	1	0	0
013028A157	1	55	26.1	89	110	80	69.9	23.7	5.28	3.8	1.98	1.3	25.1	5.87	0	PD	1	1	1	1	0	0
214105566	1	58	24.39	87	110	80	27.1	35.9	5.02	3.6	1.9	1.3	23.2	4.95	0	N	1	0	1	1	0	0
214105850	1	57	23.34	79	110	70	39.4	18	5.27	3.8	1.84	1.3	17.6	4.74	0	N	1	1	1	1	0	0
222066426	1	58	25.74	79	180	110	94.4	23.7	3.91	2.8	1.84	1.3	21.3	4.79	1	N	1	0	0	1	0	0
227034007	1	58	22.41	78	150	95	42.5	30.1	5.62	4.1	1.75	1.3	23.8	4.94	1	N	1	1	1	1	0	0
214105925	1	59	29.52	93	115	65	26.3	25	3.99	2.8	1.57	1.3	22	5.19	0	N	0	0	0	0	0	0
130259506	1	55	24.76	85	165	105	61.9	20.5	3.73	2.6	1.49	1.3	22.6	5.16	1	N	0	0	0	0	0	0
216080304	1	54	18.11	75	120	80	25.5	7.1	4.97	3.7	1.48	1.3	8.8	5.88	0	PD	1	0	1	0	0	0
216080222	1	50	20.32	86	110	70	68.3	17.3	4.33	3.1	1.48	1.3	12.5	5	0	N	0	0	0	0	0	0
227212062	1	52	24.08	89	120	90	13.7	16.7	4	2.9	1.48	1.3	17.6	4.34	1	N	0	0	0	0	0	0
214105902	1	50	20.83	67	120	80	22.4	14.1	4.44	3.2	1.42	1.3	18.8	5.26	0	N	0	0	0	0	0	0
227034368	1	57	25.51	91	155	95	59	45.5	4.41	3	1.35	1.3	22	4.96	1	N	0	0	0	0	0	0
130077434	1	50	24.78	75	120	80	15.5	23.1	4.25	3	1.35	1.3	18.8	4.71	0	N	0	0	0	0	0	0
227191515	1	55	20.69	79	135	60	11.1	14.8	3.5	4	1.31	1.3	20.1	4.8	0	N	1	0	1	0	0	0
131209872	1	50	24.96	91	115	85	31.2	24.4	5.2	2.3	1.3	1.3	18.2	5.2	0	N	0	1	0	0	0	0
130248355	1	54	24.06	83	140	95	19.8	15.4	4.63	2.9	1.28	1.3	17.6	4.69	1	N	0	0	0	0	0	0
214105893	1	56	24.14	83	120	75	12.1	18	3.92	2.8	1.17	1.3	16.3	4.57	0	N	0	0	0	0	0	0
227191516	1	51	24.11	79	130	85	64.4	7.1	3.99	3.2	1.11	1.3	21.3	4.22	0	N	0	0	0	0	0	0
227191355	1	50	22.17	92	110	80	21.1	14.1	4.56	5.8	1.08	1.3	18.2	4.31	0	N	1	0	1	0	0	0
227034196	1	58	25.59	86	160	100	24.7	46.2	4.13	2.9	1.04	1.3	50.2	4.94	1	N	0	0	0	0	0	0
022714M093	1	56	25.71	80	130	80	20.9	26.3	4.4	3	0.99	1.3	30.1	4.07	0	N	0	0	0	0	0	0
130177161	1	58	22.77	88	120	80	29.6	23.7	4.32	3.2	0.94	1.3	22.6	4.55	0	N	0	0	0	0	0	0
227034032	1	52	23.15	80	160	105	15	16	3.4	2.3	0.9	1.3	20.1	4.7	1	N	0	0	0	0	0	0
224085376	1	53	22.07	73	105	70	23.5	30.8	4.31	3.1	0.8	1.3	24.5	4.52	0	N	0	0	0	0	0	0
227034208	1	55	23.42	74	100	70	14.2	16.7	3.96	2.8	0.8	1.3	21.3	4.76	0	N	0	0	0	0	0	0
131209727	1	50	24.4	88	140	90	5.4	18.6	4.09	2.8	0.79	1.3	24.5	5.68	1	PD	0	0	0	0	0	0
130018932	1	59	27.27	95	125	75	15.2	14.1	3.43	2.3	0.79	1.3	15.1	4.3	0	N	0	0	0	0	0	0
216080117	1	58	20.32	72	130	90	13.9	18.6	3.07	2	0.62	1.3	30.1	3.85	1	N	0	0	0	0	0	0
224085072	1	55	19.58	75	110	70	11.3	18	3.71	2.7	0.57	1.3	25.7	4.1	0	N	0	0	0	0	0	0
224085143	1	55	21.93	79	120	85	26.8	10.3	4.17	3	0.55	1.3	15.7	4.4	0	N	0	0	0	0	0	0
130157671	1	59	21.87	86	130	95	8.8	12.8	3.98	2.9	0.51	1.3	18.2	4.92	0	N	0	0	0	0	0	0
130259636	1	53	25.34	85	100	70	16.2	11	3.1	1.8	0.5	1.3	18	5.9	0	PD	0	0	0	0	0	0
130177121	1	57	25.46	89	100	80	15	9.6	3.3	2.4	0.49	1.3	20.1	5.04	0	N	0	0	0	0	0	0
130177158	1	50	17.93	70	110	70	17.5	23.1	2.65	1.9	0.24	1.3	25.7	4.13	0	N	0	0	0	0	0	0
130138026	1	55	23.18	89	160	85	12.9	22	3.8	2.2	0.5	1.3	21	5.5	1	N	0	0	0	0	0	0
130118227	1	55	23.89	96	150	100	119.7	54	4.4	2.6	2.3	1.3	64	11.9	1	D	1	0	0	1	0	0
130118609	1	53	23.89		130	80	12.6	15	3.7	2	0.7	1.4	19	5.2	0	N	0	0	0	0	0	0
130137980	1	58	28.06	96	160	95	21.2	41	5.4	3.3	1.2	1.4	29	6	1	PD	0	1	0	0	0	0
130259587	1	51	26.57	92	140	100	79.9	23.1	5.67	4	3.64	1.4	22.6	5.19	1	N	1	1	1	1	0	0
227034082	1	51	27.4	92	190	95	126.1	46.8	4.79	3.4	2.97	1.4	34.5	5.84	1	PD	1	0	1	1	0	0
130248339	1	53	24.9	95	110	80	53.1	13.5	5.86	4.5	2.53	1.4	18.8	6.48	0	PD	1	1	1	1	0	0
222066061	1	57	25.25	93	140	90	33.5	18	4.81	3.4	2.52	1.4	25.1	5.4	1	N	1	0	1	1	0	0
224085260	1	59	27.45	82	140	90	19.6	21.8	5.14	3.3	2.09	1.4	22.6	4.38	1	N	1	0	0	1	0	0
130118271	1	59	27.04	94	130	100	25.5	21.8	4.31	2.1	1.95	1.4	23.2	5.31	0	N	1	0	0	1	0	0
130118567	1	55	24.13	81	120	70	80.7	36.6	6.43	3.4	1.83	1.4	23.8	5.35	0	N	1	1	1	1	0	0
227212086	1	58	25.33	88	145	90	20.4	41.1	4.32	3.1	1.56	1.4	29.5	4.11	1	N	0	0	0	0	0	0
130077427	1	54	22.99	79	120	80	63.7	19.9	3.33	2.2	1.55	1.4	19.5	5.01	0	N	0	0	0	0	0	0
022714M295	1	50	22.41	79	150	100	60.1	28.9	7.27	5.2	1.45	1.4	28.2	4.46	1	N	1	1	1	0	0	0
222066428	1	55	20.26	70	140	90	14.4	18.6	4.35	3.2	1.42	1.4	20.1	4.59	1	N	0	0	0	0	0	0
131209768	1	50	25.22	86	160	90	63.7	27.6	4.85	2.1	1.42	1.4	25.7	5.03	1	N	0	0	0	0	0	0
130319189	1	59	26.56	89	130	95	136.4	19.2	4.9	3.4	1.41	1.4	21.3	4.99	0	N	1	0	1	0	0	0
227034162	1	57	28.23	95	145	85	82	16	4.31	3	1.36	1.4	22	4.8	1	N	0	0	0	0	0	0
227034746	1	54	22.72	86	115	80	17.8	20.5	5.69	4.1	1.24	1.4	17.6	4.25	0	N	1	1	1	0	0	0
222066261	1	51	24.68	82	150	100	18.8	14.1	4.35	3	1.24	1.4	18.2	5.11	1	N	0	0	0	0	0	0
216080241	1	57	23.03	77	120	85	13.1	10.3	3.6	2.6	1.24	1.4	19.5	4.78	0	N	0	0	0	0	0	0
227212406	1	59	21.1	76	130	100	14.4	27.6	4.84	3.5	1.22	1.4	26.4	5.5	0	N	1	0	1	0	0	0
214105767	1	59	21.77	81	120	90	21.7	12.2	4.63	3.3	1.21	1.4	17.6	4.84	1	N	0	0	0	0	0	0
227212210	1	51	19.96	73	110	80	16	12.8	4.06	2.9	1.15	1.4	20.7	4.43	0	N	0	0	0	0	0	0
130019036	1	50	19.76	69	120	80	53.4	6.4	4.12	2.9	1.11	1.4	10.7	4.77	0	N	0	0	0	0	0	0
227034020	1	58	20.03	77	140	80	20.9	19.2	4.22	2.9	1.1	1.4	28.2	4.76	1	N	0	0	0	0	0	0
130157665	1	59	26.15	88	150	100	19.6	30.1	4.97	3.8	1.04	1.4	32	4.67	1	N	1	0	1	0	0	0
130077345	1	51	22.06	78	110	70	51.3	27.6	4.91	3.5	0.99	1.4	23.8	5.04	0	N	1	0	1	0	0	0
227034788	1	52	25.51	85	160	100	20.6	23.1	5.18	3.9	0.9	1.4	23.2	4.96	1	N	1	1	1	0	0	0
130019008	1	58	21.71	79	110	70	18.3	15.4	3.93	2.8	0.83	1.4	18.2	4.7	0	N	0	0	0	0	0	0
224085107	1	50	20.59	78	125	78	24.2	8.3	3.49	2.6	0.76	1.4	22.6	4.67	0	N	0	0	0	0	0	0
130259607	1	57	20.62	75	108	68	6.2	10.3	3.45	2.4	0.75	1.4	17.6	4.81	0	N	0	0	0	0	0	0
227034315	1	56	22.04	73	130	95	19.6	23.1	3.87	2.7	0.66	1.4	23.2	4.46	0	N	0	0	0	0	0	0
216080024	1	57	19.33	78	180	120	37.6	12.2	3.57	2.4	0.64	1.4	23.8	4.91	1	N	0	0	0	0	0	0
216080015	1	57	25.56	79	140	90	20.1	14.1	3.9	2.7	0.57	1.4	20.1	4.95	1	N	0	0	0	0	0	0
224085265	1	50	21.3	73	130	100	17.5	21.2	4.48	3	0.54	1.4	26.4	4.79	0	N	0	0	0	0	0	0
224085414	1	51	19.1	70	110	80	19.1	13.5	4.83	3.4	0.53	1.4	15.7	4.54	0	N	1	0	1	0	0	0
214105606	1	54	23.01	80	120	80	14.4	16	3.2	2.1	0.37	1.4	15.7	4.95	0	N	0	0	0	0	0	0
130259453	1	53	23.65	78	120	80	20.5	14	5.7	3.5	1.5	1.4	21	5.4	0	N	1	1	1	0	0	0
130319134	1	52	24.05	78	135	90	18	11	5.8	3.6	1.4	1.5	17	5.4	1	N	1	1	1	0	0	0
130259514	1	57	19.61	73	80	60	33.8	12.8	10.15	7.7	3.07	1.5	15.7	15.47	0	D	1	1	1	1	0	0
227034628	1	57	22.1	75	120	70	22.2	17.3	5.49	4	3.05	1.5	14.4	5.34	0	N	1	1	1	1	0	0
216080253	1	59	21.99	85	130	80	38.9	29.5	5.29	3.9	2.35	1.5	3.1	4.78	0	N	1	1	1	1	0	0
227212279	1	51	25.82	25	115	75	12.6	16.7	3.37	2.3	1.63	1.5	20.1	4.63	0	N	0	0	0	0	0	0
130137938	1	59	24.02	84	160	85	29.4	10.9	5.51	3.9	1.55	1.5	28.9	6	1	PD	1	1	1	0	0	0
214105589	1	57	24.84	86	130	75	19.6	28.2	4.67	3.3	1.55	1.5	27.6	4.54	0	N	0	0	0	0	0	0
224085139	1	55	27.76	86	120	85	60.3	18	5.72	4.1	1.44	1.5	19.5	4.33	0	N	1	1	1	0	0	0
130019049	1	55	20.03	67	150	100	40.2	26.3	5	3.4	1.34	1.5	25.7	4.5	1	N	1	0	1	0	0	0
130177055	1	52	19.37	88	120	90	50.3	23.7	5.8	4.3	1.27	1.5	27.6	4.52	1	N	1	1	1	0	0	0
131209961	1	55	18.73	68	130	100	20.9	14.1	4.07	4.4	1.17	1.5	20.1	5.45	0	N	1	0	1	0	0	0
130319274	1	51	21.2	73	125	80	16.8	27.6	4.72	3.3	1.13	1.5	24.5	5.26	0	N	0	0	0	0	0	0
214105881	1	55	22.18	80	150	100	149	53.2	4.95	3.5	1.11	1.5	32	5.03	1	N	1	0	1	0	0	0
130018917	1	59	24.62	84	110	80	37.9	14.8	4.61	3	1.1	1.5	20.1	5.08	0	N	0	0	0	0	0	0
130248276	1	59	27.36	94	140	80	24	9.6	4.78	2.7	1.06	1.5	16.3	4.52	1	N	0	0	0	0	0	0
216080096	1	50	24.02	86	115	85	18.3	10.3	6.96	5.2	0.96	1.5	13.8	4.47	0	N	1	1	1	0	0	0
130177176	1	53	23.23	79	140	110	30.4	16.7	4.13	3	0.93	1.5	16.3	4.75	1	N	0	0	0	0	0	0
224085301	1	52	23.81	76	170	105	29.6	22.5	4.17	3.1	0.78	1.5	18.2	4.48	1	N	0	0	0	0	0	0
216080279	1	58	23.23	82	100	70	37.4	19.9	4	2.9	0.72	1.5	28.2	7.46	0	D	0	0	0	0	0	0
130259423	1	58	25.86	83	180	110	17	12.8	4.03	2.8	0.72	1.5	20.1	5.43	1	N	0	0	0	0	0	0
224085155	1	55	20.13	76	130	75	11.9	14.1	3.64	2.6	0.72	1.5	22	3.88	0	N	0	0	0	0	0	0
224085262	1	54	21.85	76	120	75	13.1	14.8	4.72	3.4	0.6	1.5	19.5	4.93	0	N	1	0	1	0	0	0
131209791	1	50	27.25	97	160	90	19.8	21.2	3.68	2.5	0.59	1.5	16.3	4.94	1	N	0	0	0	0	0	0
130019022	1	51	21.67	77	120	70	17.3	16	3.87	2.7	0.51	1.5	20.7	4.61	0	N	0	0	0	0	0	0
216080314	1	53	23.52	80	115	70	29.1	7.7	3.82	2.8	0.49	1.5	18.8	3.96	0	N	0	0	0	0	0	0
222066006	1	52	22.1	73	110	80	19.1	22.5	3.27	2.2	0.49	1.5	32	4.2	0	N	0	0	0	0	0	0
013028A045	1	59	26.61	92	130	90	26.8	12.8	4.8	3.4	0.45	1.5	25.7	6.02	1	PD	1	0	1	0	0	0
130157751	1	55	22.41	81	150	80	28.6	18.6	2.99	2.2	0.37	1.5	27.6	6.11	1	PD	0	0	0	0	0	0
130118621	1	59	25.65	88	130	90	56.2	20.5	5.83	4.1	2.49	1.6	17.6	5.04	1	N	1	1	1	1	0	0
227034039	1	55	23.37	87	150	100	128.4	26.3	5.61	4.1	1.9	1.6	22.6	4.81	1	N	1	1	1	1	0	0
227191512	1	52	20.9	76	118	80	14.4	32.1	5.07	2	1.59	1.6	24.5	5.18	0	N	0	0	0	0	0	0
216080081	1	53	24.61	87	130	85	25.8	14.8	4.06	2.8	1.51	1.6	18.2	5.64	0	PD	0	0	0	0	0	0
214105876	1	51	18.51	72	120	95	45.4	19.9	4.4	3	1.27	1.6	24.5	4.67	0	N	0	0	0	0	0	0
224085214	1	58	22.76	78	120	80	19.6	25	5.06	3.8	1.26	1.6	25.1	4.71	0	N	1	0	1	0	0	0
130018819	1	54	19.33	70	100	70	24	16	4.54	3.2	1.21	1.6	15.7	4.83	0	N	0	0	0	0	0	0
222066180	1	58	22.68	80	130	90	33.3	23.1	3.93	2.7	1.12	1.6	26.4	4.78	1	N	0	0	0	0	0	0
130118586	1	51	21.01	72	110	80	16	19.9	5.48	3.9	1.07	1.6	24.5	5.48	0	N	1	1	1	0	0	0
130248284	1	54	23.71	82	130	70	22.2	19.2	4.65	3	0.91	1.6	20.7	4.72	0	N	0	0	0	0	0	0
130018971	1	52	23.05	78	120	80	86.1	33.4	3.71	2.5	0.83	1.6	20.1	4.99	0	N	0	0	0	0	0	0
130118608	1	50	22.04	82	150	70	18.8	19.2	4.1	2.8	0.81	1.6	16.9	4.63	1	N	0	0	0	0	0	0
222066068	1	51	21.05	70	120	75	15.2	21.8	3.71	2.6	0.66	1.6	27	4.23	0	N	0	0	0	0	0	0
222066170	1	57	24.09	72	120	80	18.3	11.5	4.66	3.3	0.63	1.6	19.5	4.59	0	N	0	0	0	0	0	0
216080115	1	51	20.55	77	100	70	26.6	10.9	3.97	2.7	0.62	1.6	20.1	4.68	0	N	0	0	0	0	0	0
130319141	1	55	21.55	88	130	90	45.9	28.9	3.94	2.7	0.59	1.6	27	5.68	1	PD	0	0	0	0	0	0
130157667	1	56	18.82	70	120	80	21.7	12.2	4.03	2.9	0.53	1.6	23.2	4.54	0	N	0	0	0	0	0	0
227034389	1	58	22.8	79	120	85	40	21.2	4.03	2.8	0.5	1.6	25.1	4.68	0	N	0	0	0	0	0	0
227191468	1	56	26.33	83	150	90	17.3	10.3	4.63	3.2	2.52	1.7	20.1	5.28	1	N	1	0	0	1	0	0
222066207	1	58	23.8	80	170	135	10.3	23.7	4.93	3.6	1.56	1.7	23.2	4.71	1	N	1	0	1	0	0	0
224085489	1	57	18.69	77	170	80	29.4	9	4.6	3.4	1.29	1.7	23.8	4.34	1	N	1	0	1	0	0	0
130177031	1	57	19.38	81	180	120	17.3	21.8	3.41	2.4	1.22	1.7	23.8	5.67	1	PD	0	0	0	0	0	0
227034862	1	55	20.8	72	150	110	123.7	21.2	4.32	3	1.12	1.7	25.7	4.87	1	N	0	0	0	0	0	0
222066331	1	57	21.88	75	120	90	37.1	14.1	4.97	3.6	0.87	1.7	20.7	5.44	1	N	1	0	1	0	0	0
224085469	1	58	23.32	77	145	110	38.7	14.8	5.16	3.6	0.86	1.7	24.5	4.71	1	N	1	0	1	0	0	0
130157688	1	56	21.26	75	130	85	15.5	12.8	5.61	4.2	0.75	1.7	23.2	4.22	0	N	1	1	1	0	0	0
130177094	1	53	18.38	64	110	85	25.5	16.7	4.4	3.2	0.6	1.7	21.3	5.88	0	PD	0	0	0	0	0	0
224085454	1	54	21.6	86	140	95	28.6	14.1	4.7	3.4	0.59	1.7	22.6	4.38	1	N	1	0	1	0	0	0
130259528	1	51	23.89	86	130	90	10.8	18	5.1	2.8	0.7	1.7	23	4.9	1	N	0	0	0	0	0	0
130157796	1	53	26.09	96	150	95	27.6	32.7	4.71	3.3	10.09	1.8	32	5.91	1	PD	1	0	0	1	0	0
227063125	1	52	19.96	71	115	70	121.2	23.7	6.11	4.5	6.52	1.8	28.2	3.58	0	N	1	1	1	1	0	0
130157637	1	58	21.77	74	150	80	65.2	14.1	4.52	3.1	1.72	1.8	26.4	5.61	1	PD	1	0	0	1	0	0
130138056	1	52	19.96	66	140	90	35.1	11.5	5.39	3.8	1.19	1.8	22	5.08	1	N	1	1	1	0	0	0
130138045	1	55	26.08	98	170	100	15	16.7	5.65	4	1.05	1.8	21.3	9.74	1	D	1	1	1	0	0	0
224085497	1	50	22.81	81	115	80	87.6	23.1	4.8	3.4	1	1.8	20.1	5.24	0	N	1	0	1	0	0	0
214105988	1	55	22.27	74	120	70	43.8	19.2	4.54	3.2	0.79	1.8	19.5	5.95	0	PD	0	0	0	0	0	0
224085246	1	52	19.27	70	110	65	29.1	12.2	5.23	3.7	0.72	1.8	19.5	4.09	0	N	1	1	1	0	0	0
224085073	1	58	20.69	20	140	90	27.1	13.5	4.85	3.4	0.7	1.8	23.8	5	1	N	1	0	1	0	0	0
222066020	1	55	25.04	84	170	125	24.5	19.9	3.71	2.6	0.67	1.8	25.1	4.32	1	N	0	0	0	0	0	0
227191145	1	58	24.76	95	120	90	27.1	6.4	4.17	3.4	0.59	1.8	24.5	5.36	1	N	1	0	1	0	0	0
130319194	1	54	18.59	74	120	80	16.6	24	4.6	2.7	0.5	1.8	27	5	0	N	0	0	0	0	0	0
130138081	1	53	21.87	73	120	75	25.9	33	5.3	3.2	1.4	1.9	30	5.6	0	PD	0	1	0	0	0	0
130259508	1	53	23.8	85	140	90	27	26	4.8	3	0.6	1.9	24	5.7	1	D	0	0	0	0	0	0
013028A022	1	53	23.62	75	130	90	15.4	18	5.2	3.2	1	1.9	70	5.7	1	PD	0	1	0	0	0	0
130319256	1	52	22.04	80	150	88	46.9	21.2	5.35	3.7	1.71	1.9	24.5	5.56	1	N	1	1	1	1	0	0
222066123	1	53	21.37	68	135	85	26.3	17.3	5.88	3.4	1.66	1.9	24.5	4.75	0	N	1	1	1	0	0	0
222066278	1	53	21.83	76	120	70	69.3	28.2	5.2	3.7	1.35	1.9	25.1	5.59	0	N	1	1	1	0	0	0
227063018	1	54	25.54	90	120	90	17.5	14.8	4.97	3.4	1.33	1.9	20.1	4.67	1	N	1	0	1	0	0	0
130259570	1	52	23.8	88	135	80	37.9	16.7	5.46	3.8	1.32	1.9	20.1	5.01	0	N	1	1	1	0	0	0
227191344	1	50	20.72	79	110	80	128.1	26.9	4.88	3.4	1.27	1.9	33.9	4.37	0	N	1	0	1	0	0	0
216080020	1	53	21.09	69	130	90	27.1	18	4.87	3.4	1.08	1.9	20.1	4.84	1	N	1	0	1	0	0	0
022714M650	1	50	22.86	75	160	100	47.9	30.1	5	3.4	1.07	1.9	32.6	5.53	1	N	1	0	1	0	0	0
022714M247	1	59	19.1	75	140	90	63.2	39.1	4.65	3.3	0.96	1.9	28.2	4.42	1	N	0	0	0	0	0	0
130018850	1	58	22.61	77	145	85	26	21.8	5.41	3.8	0.94	1.9	24.5	4.98	1	N	1	1	1	0	0	0
222066011	1	57	21.49	78	110	75	20.4	24.4	4.1	2.9	0.64	1.9	40.2	5.31	0	N	0	0	0	0	0	0
130177007	1	58	21.22	67	160	100	29.6	11.5	4.92	3.6	0.51	1.9	23.2	6.08	1	PD	1	0	1	0	0	0
222066259	1	57	22.38	77	150	90	15.2	27.6	4.29	2.9	0.45	1.9	36.4	5.51	1	N	0	0	0	0	0	0
227191533	1	56	22.27	76	155	95	106.2	23.2	5.92	3.5	2.02	2	31.4	5.05	1	N	1	1	1	1	0	0
227034781	1	52	22.48	78	130	70	41	21.8	6.42	4.7	1.68	2	30.1	4.97	0	N	1	1	1	0	0	0
227034165	1	52	21.91	78	120	85	26.3	21.8	4.98	3.4	1.15	2	25.1	4.35	0	N	1	0	1	0	0	0
222066432	1	55	27.58	72	140	85	19.3	13.5	3.87	2.7	0.81	2	20.1	4.49	1	N	0	0	0	0	0	0
216080087	1	54	18.85	70	115	85	13.1	14.1	3.73	2.5	0.49	2	13.8	4.51	0	N	0	0	0	0	0	0
130177145	1	57	24.22	83	130	100	29.9	26.3	5.7	4.1	1.36	2.1	22.6	4.36	0	N	1	1	1	0	0	0
224085294	1	50	20.37	71	170	100	36.3	19.9	4.93	3.6	0.79	2.1	25.1	5.64	1	PD	1	0	1	0	0	0
130018923	1	57	17.67	71	115	85	52.1	42.3	4.01	2.7	0.46	2.1	23.2	4.71	0	N	0	0	0	0	0	0
227191349	1	52	18.9	71	110	80	38.4	18	5.29	2.9	1.68	2.2	19.5	4.13	0	N	0	1	0	0	0	0
022714M421	1	59	17.36	70	90	70	21.7	11.5	4.76	3.2	0.61	2.2	23.8	4.12	0	N	0	0	0	0	0	0
130259556	1	56	23.53	80	140	100	54.4	13.5	4.78	3.3	0.52	2.3	19.5	5.02	1	N	0	0	0	0	0	0
130248328	1	52	20.55	29	155	100	193.6	25.7	5.76	3.3	1.86	2.4	31.4	5.19	1	N	1	1	0	1	0	0
216080229	1	56	15.24	66	150	100	52.1	12.8	6.45	4.7	1.05	2.4	13.8	5.57	1	N	1	1	1	0	0	0
130018885	1	59	20.27	76	125	80	29.9	41.7	4.66	3.1	0.72	2.7	37.6	4.57	0	N	0	0	0	0	0	0
227212253	1	59	24.17	87	150	100	136.1	16	7.26	4.9	1.9	4.6	38.3	4.73	1	N	1	1	1	1	0	0
227191359	1	56	21.67	70	130	100	25.3	21.2	4.3	3	0.94	4.7	29.5	4.59	0	N	0	0	0	0	0	0
216080074	1	55	21.36	74	130	80								4.62	0	N	0	0	0	0	0	0
130177132	2	45	28.76	89	120	80	35.6	25	4.11	3	2.58	0.9	23.2	4.29	0	N	1	0	0	1	1	0
222066273	2	45	21.44	77	145	90	12.9	16	3.16	2.2	0.51	1	19.5	4.43	1	N	1	0	0	0	1	0
222066158	2	47	26	93	120	80	14.7	14.1	3.56	2.5	0.9	1.3	18.8	5.09	1	N	0	0	0	0	0	0
222066213	2	45	24.45	74	130	90	25.8	63.5	3.73	2.7	0.77	1.3	55.8	4.79	1	N	0	0	0	0	0	0
216080137	2	49	28.58	102	135	70	11.3	14.8	3.59	2.5	0.68	1.4	56.5	4.69	0	N	0	0	0	0	0	0
224085412	2	45	24.2	74	160	100	17.8	17.3	3.55	2.4	0.63	1.7	24.5	4.56	1	N	0	0	0	0	0	0
227034705	2	49	19.43	72	110	70	15.5	66.1	3.64	2.5	0.6	1.7	42.7	10.64	0	D	0	0	0	0	0	0
130177128	2	49	25.39	82	140	80	37.4	68	3.57	2.6	0.61	1.8	70.3	4.15	1	N	0	0	0	0	0	0
130248652	2	47	21.76	74	155	95	19.9	14	5.8	3.4	1.4	2.2	19	5.1	1	N	1	1	1	0	0	0
224085359	2	49	22.52	83	140	90	15.5	18	2.52	1.6	1.47	0.8	27	4.65	1	N	1	0	0	0	1	0
130248212	2	45	19.92	78	150	85	34.5	25.7	4.18	2.9	2.17	0.9	18.8	4.58	1	N	1	0	0	1	1	0
130118607	2	49	22.89	72	145	80	52.6	76.3	2.94	2	1.91	0.9	42	4	1	N	1	0	0	1	1	0
022714M651	2	48	30.22	100	160	80	14.7	10.3	3.84	2.7	1.8	0.9	12.5	6.1	1	PD	1	0	0	1	1	0
130319203	2	49	21.22	74	150	90	17	13.5	5.7	4.1	1.7	0.9	21.3	4.45	1	N	1	1	1	1	1	0
130138049	2	49	27.51	87	130	90	12.1	15	3.5	2.1	3.3	1	22	5	1	N	1	0	0	1	1	0
222066150	2	45	29.4	98	140	90	18.8	21.2	3.63	2.6	3.73	1	21.3	4.52	1	N	1	0	0	1	1	0
130137959	2	49	25.39	82	115	75	21.4	14.1	4.05	2.8	2.13	1	18.2	4.68	0	N	1	0	0	1	1	0
227212125	2	45	27.07	82	150	85	13.7	15.4	3.23	2.3	1.92	1	20.1	4.53	1	N	1	0	0	1	1	0
214105524	2	45	27.68	93	130	80	15.2	6.4	4.11	3	1.73	1	13.8	5.22	0	N	1	0	0	1	1	0
222066048	2	46	26.36	87	120	80	18.6	15.4	3.04	2.1	1.51	1	25.7	4.39	0	N	1	0	0	0	1	0
222066036	2	46	21.48	73	95	70	13.1	20.5	3.52	2.5	1.45	1	23.2	4.71	0	N	1	0	0	0	1	0
130077435	2	45	20.7	75	130	75	34.7	18.6	3.48	2.3	1.23	1	17.6	4.29	0	N	1	0	0	0	1	0
227212272	2	45	21.09	69	140	80	15.7	16.7	3.36	2.3	1.06	1	15.1	4.58	1	N	1	0	0	0	1	0
130018833	2	47	19.45	65	115	70	15.7	10.3	4.19	2.9	0.95	1	13.8	4.72	0	N	1	0	0	0	1	0
224085380	2	45	20.11	65	105	70	9.3	6.4	3.01	2.1	0.64	1	13.8	3.77	0	N	1	0	0	0	1	0
130138068	2	47	26.75	99	130	80	24.2	23	4.2	2.5	2.9	1	20	6.2	0	PD	1	0	0	1	1	0
227034977	2	45	24.97		120	80	33	33.4	5.94	4.3	3.76	1.1	22	6.03	0	PD	1	1	1	1	0	0
022714M026	2	48	27.99	94	140	100	15.2	17.3	4.48	3.2	3.52	1.1	23.8	4.72	1	N	1	0	0	1	0	0
227034965	2	45	25.56	72	160	90	16.2	28.9	5.23	3.8	2.5	1.1	28.9	4.81	1	N	1	1	1	1	0	0
227034128	2	49	26.4	76	115	70	13.7	13.5	4.23	3	2.33	1.1	19.5	4.04	0	N	1	0	0	1	0	0
227191340	2	46	23	78	140	90	13.9	10.3	3.78	3	2.31	1.1	18.8	4.99	1	N	1	0	0	1	0	0
227212287	2	45	18.37	87	130	100	32	16.7	2.8	1.9	2.31	1.1	17.6	4.03	0	N	1	0	0	1	0	0
130157609	2	48	23.92	83	140	100	13.4	21.2	4.57	3.4	2.05	1.1	18.8	4.16	1	N	1	0	1	1	0	0
130019003	2	49	32.42	85	230	140	15.2	11.5	4.88	3.5	1.95	1.1	14.4	4.69	1	N	1	0	1	1	0	0
227063331	2	47	21.64	80	92	60	11.9	18.6	4.47	3.2	1.81	1.1	20.7	3.96	0	N	1	0	0	1	0	0
214105769	2	46	19.86	70	90	60	108.3	37.2	4.45	3.1	1.81	1.1	28.9	4.71	0	N	1	0	0	1	0	0
022714M039	2	46	28.94	104	120	80	20.9	24.4	4.32	3.1	1.74	1.1	25.1	4.28	0	N	1	0	0	1	0	0
227191307	2	46	24.03	82	90	55	9	5.1	3.83	2.6	1.62	1.1	14.4	4.5	0	N	0	0	0	0	0	0
130319102	2	47	25.89	81	110	75	39.4	16.7	4.98	3.5	1.61	1.1	23.2	4.79	0	N	1	0	1	0	0	0
130248646	2	47	24.53	83	130	80	14.7	3.8	3.78	2.7	1.55	1.1	12.5	4.74	0	N	0	0	0	0	0	0
227034122	2	46	28.38	81	115	75	17	7.1	3.15	2.2	1.55	1.1	11.9	4.81	0	N	0	0	0	0	0	0
224085221	2	49	24.65	76	140	80	34	12.8	3.8	2.7	1.45	1.1	16.9	4.68	1	D	0	0	0	0	0	0
222066212	2	46	27.29	80	110	80	13.1	14.8	3.52	2.5	1.36	1.1	17.6	5.1	0	N	0	0	0	0	0	0
227191360	2	46	23.42	79	120	80	25	45.5	3.86	3	1.3	1.1	28.2	3.9	0	N	0	0	0	0	0	0
130259594	2	45	29	93	130	110	7.2	8.3	3.61	2.6	1.05	1.1	16.3	5.48	0	N	0	0	0	0	0	0
227212176	2	46	21.57	74	128	80	26.8	9.6	3.65	2.6	1.02	1.1	18.2	5	0	N	0	0	0	0	0	0
224085205	2	45	20.25	76	100	75	8.8	7.1	3.6	2.5	0.8	1.1	16.9	4.33	0	N	0	0	0	0	0	0
130319117	2	45	30.12	95	110	70	10.5	18	3.7	2	2.2	1.2	25	7.1	0	D	1	0	0	1	0	0
227063360	2	47	22.6	78	140	85	11.9	11.5	4.87	3.5	5.39	1.2	17.6	5.45	1	N	1	0	1	1	0	0
227063252	2	46	21.05	72	120	70	11.3	11.5	4.65	3.3	4.72	1.2	17.6	5.27	0	N	1	0	0	1	0	0
130118527	2	45	29.72	94	160	95	41	38.5	4.72	3.3	4.44	1.2	28.9	6.22	1	PD	1	0	0	1	0	0
130077465	2	49	23.37	78	140	100	21.9	23.7	4.71	3.4	2.89	1.2	15.7	4.8	1	N	1	0	1	1	0	0
216080249	2	49	25.28	93	120	80	12.4	5.8	4.3	3.3	2.62	1.2	12.5	4.9	0	N	1	0	0	1	0	0
022714M609	2	49	27.85	88	100	80	14.4	15.4	4.06	2.8	2.19	1.2	20.1	5.05	0	N	1	0	0	1	0	0
130079082	2	46	26.88	83	140	95	13.7	9	4.6	3.3	2.01	1.2	10.7	5.61	1	PD	1	0	0	1	0	0
227063210	2	45	30.33	83	180	120	29.9	32.7	4.3	3.1	1.93	1.2	25.7	4.75	1	N	1	0	0	1	0	0
224085015	2	46	22.69	75	110	80	11.9	11.5	3.82	2.6	1.73	1.2	18.2	4.26	0	N	1	0	0	1	0	0
130018990	2	46	23.19	76	135	85	25.8	17.3	4.28	3	1.72	1.2	18.8	5	0	N	1	0	0	1	0	0
216080257	2	48	21.5	82	130	90	11.1	17.3	4.96	3.8	1.55	1.2	11.6	4.49	1	N	1	0	1	0	0	0
222066001	2	46	21.48	79	130	90	11.1	12.2	4.25	3.1	1.54	1.2	19.5	4.47	1	N	0	0	0	0	0	0
224085101	2	45	25.15	81	130	75	45.9	23.1	4.7	3.6	1.53	1.2	29.5	5.2	0	N	1	0	1	0	0	0
130319280	2	49	23.04	70	115	70	13.7	7.1	3.93	2.8	1.3	1.2	21.3	5.46	0	N	0	0	0	0	0	0
130177054	2	47	26.31	83	130	85	11.3	9.6	4.05	3	1.27	1.2	14.4	4.28	0	N	0	0	0	0	0	0
227063266	2	48	25.28	96	135	80	30.9	21.2	5.67	4.2	1.26	1.2	19.5	5.17	0	N	1	1	1	0	0	0
130259589	2	48	24.24	79	150	110	50.8	23.7	4.17	2.9	1.23	1.2	22	4.98	1	N	0	0	0	0	0	0
022714M699	2	46	21.67	84	120	80	51	26.3	4.84	3.5	1.12	1.2	25.1	3.95	0	N	1	0	1	0	0	0
224085252	2	45	24.83	75	155	105	21.7	9	3.71	2.5	0.97	1.2	18.8	4.01	1	N	0	0	0	0	0	0
224085345	2	46	22.98	74	140	95	11.1	10.9	3.59	2.7	0.94	1.2	18.2	4.16	1	N	0	0	0	0	0	0
227034157	2	47	20.66	66	110	70	19.1	12.8	3.05	2	0.9	1.2	16.3	4.5	0	N	0	0	0	0	0	0
130157706	2	47	24.17	87	120	85	14.7	11.5	3.77	2.8	0.89	1.2	13.8	5.36	0	N	0	0	0	0	0	0
222066154	2	49	21.92	68	140	80	16.2	9.6	3.01	2.1	0.87	1.2	16.9	4.79	1	N	0	0	0	0	0	0
224085471	2	46	23.43	83	108	70	10.1	9	4.32	3	0.79	1.2	15.1	4.57	0	N	0	0	0	0	0	0
224085182	2	46	21.5	73	110	70	8.2	6.4	3.67	2.6	0.77	1.2	15.7	4.5	0	N	0	0	0	0	0	0
224085329	2	47	23.56	79	155	100	15	19.2	4.49	3.2	0.63	1.2	27	4.45	1	N	0	0	0	0	0	0
224085392	2	48	19.85	66	110	60	13.4	8.3	3.6	2.6	0.59	1.2	16.9	4.13	0	N	0	0	0	0	0	0
130138088	2	48	24.39	87	125	70	105.8	25	2.8	1.5	1.4	1.2	30	4.6	0	N	0	0	0	0	0	0
227212397	2	46	23.01	77	110	70	29.9	24.4	4.31	2.9	4.96	1.3	18.8	4.28	0	N	1	0	0	1	0	0
222066404	2	47	24.69	76	130	80	20.6	43	5.46	4.1	2.08	1.3	38.9	4.97	0	N	1	1	1	1	0	0
216080124	2	49	24.56	82	130	90	26	15.4	4.82	3.4	1.89	1.3	15.7	4.88	1	D	1	0	1	1	0	0
216080102	2	49	22.67	81	120	80	23.7	26.9	4.72	3.2	1.64	1.3	9.4	7.45	0	D	0	0	0	0	0	0
130077492	2	49	28.22	78	140	100	90.7	32.1	4.16	2.9	1.59	1.3	18.2	5.1	1	N	0	0	0	0	0	0
227212240	2	49	22.49	67	110	75	15.2	16.7	4.87	3.5	1.57	1.3	19.5	4.71	0	N	1	0	1	0	0	0
130079085	2	47	23.88	83	130	85	13.1	11.5	4.83	3.4	1.54	1.3	12.5	4.07	0	N	1	0	1	0	0	0
214105947	2	45	21.64	75	140	95	12.1	8.3	4.43	3.1	1.41	1.3	13.2	5.65	1	PD	0	0	0	0	0	0
130157604	2	49	25	81	140	90	16.5	13.5	4.4	3.2	1.38	1.3	22.6	5.19	1	N	0	0	0	0	0	0
224085189	2	46	21.64	73	135	95	16.8	12.2	3.38	2.4	1.3	1.3	13.2	4.56	0	N	0	0	0	0	0	0
130319182	2	49	26.14	86	140	110	13.1	9.6	4.14	2.9	1.29	1.3	23.2	4.62	1	N	0	0	0	0	0	0
227191466	2	49	22.76	74	120	80	13.1	12.2	3.6	2.1	1.21	1.3	20.7	4.02	0	N	0	0	0	0	0	0
222066130	2	49	27.53	28	140	80	15	14.8	4.27	3	1.19	1.3	21.3	5.13	1	N	0	0	0	0	0	0
224085407	2	47	24.77	83	130	90	13.1	14.1	4.38	3.1	1.18	1.3	18.2	4	1	N	0	0	0	0	0	0
130157645	2	49	25.1	82	120	70	17.8	16.7	3.67	2.7	1.13	1.3	17.6	5.19	0	N	0	0	0	0	0	0
224085138	2	48	22.99	72	120	70	18.3	17.3	3.58	2.6	1.13	1.3	20.7	3.98	0	N	0	0	0	0	0	0
227191172	2	49	23.71	78	115	70	40	70.6	3.48	2.5	1.13	1.3	39.5	6.34	0	PD	0	0	0	0	0	0
[truncated: 1,638 more rows]

## Sheet: 2013 years
The clustering of various components of the subjects in 2013.
ID	sex	age	BMI	WC	SBP	DBP	GGT	ALT	TC	LDL-C	TG	HDL-C	AST	FBG	Hypertension(1=Yes;0=No)	Diabetes(D=diabetes;PD=pre-diabetes;N=No diabetes)	Hyper-TC(1=Yes;0=NO)	Hyper-LDL-C(1=Yes;0=No)	Hyper-TG(1=Yes;0=No)	Hypo-HLD-C(1=Yes;0=No)	Dyslipidemia(1=Yes;0=No)	NAFLD(1=Yes;0=No)
227063225	2	20	24.09	87.5	128	70	13	11	5	3	2.96	1	15	5.4	0	N	0	0	1	0	1	0
130157703	1	20	29.07	91.5	100	80	21	10	4	2.13	1.7	1.1	16	5	0	N	0	0	1	0	1	1
214105776	1	21	19.52	69.5	104	78	30	26	5	3	1.29	2	33	4.8	0	N	0	0	0	0	0	0
130177148	1	23	39.16	114.5	120	76	41	47	5	3.17	2.05	0.9	34	7.1	0	D	0	0	1	1	1	1
130259505	2	24	22.84	68.9	100	62	8	16	5	3	1	2	26	5	0	N	0	0	0	0	0	0
130157616	2	24	24.55	82	140	92	61	19	5	1.69	5.3	0.9	20	5.1	1	N	0	0	1	1	1	1
130319169	2	24	26.67	85	130	108	13	19	4	2	1	1	21	5	0	N	0	0	0	1	1	1
130138017	2	26	26.08	86	150	100	26	10	6	2.59	5.09	1.1	21	5.4	1	N	1	0	1	0	1	0
224085503	2	26	20.67	76	120	74	13	25	3	1	1	1	24	4	0	N	0	0	0	0	0	0
130157740	1	26	24.94	88.7	120	95	85	26	5	3	2	1	34	6	0	PD	0	0	1	0	1	1
013028A100	1	26	24.57	88	142	82	24	25	4	2	2	1	20	5	1	N	0	0	1	0	1	1
130138105	2	26	28.37	87.5	126	70	67	30	6	3.35	1.86	1.8	31	7.3	0	D	1	0	1	0	1	1
130319189	1	27	25.49	88	110	80	26	31	4	2	0.91	1	29	5.2	0	N	0	0	0	0	0	1
131209907	1	28	23.78	86.7	132	84	35	19	5	3	1	2	26	5	0	N	0	0	0	0	0	0
227191301	1	28	18.63	74	94	62	10	5	4	2	1.56	2	21	4.7	0	N	0	0	0	0	0	0
130118222	2	28	18.32	73.9	100	70	8	5	4	3	1	1	14	5	0	N	0	0	0	0	0	0
227063332	2	28	18.49	67	106	80	15	13	4	2	0.93	2	23	5	0	N	0	0	0	0	0	0
130259417	1	28	24.7	84	110	80	30	39	3	1	1.16	1	27	5.2	0	N	0	0	0	0	0	1
130118695	2	28	31.49	93.4	100	65	14	18	4	2	3	1	22	5	0	N	0	0	1	1	1	1
224085327	2	28	25.23	83.5	100	65	9	10	4	2	1	1	10	5	0	N	0	0	0	1	1	1
130077310	1	29	26.93	83.5	114	70	14	20	4	3	1	1	28	5	0	N	0	0	0	1	1	0
130248217	1	29	23.53	86	130	70	17	13	3	2	0	1	14	5	0	N	0	0	0	0	0	0
131209792	1	29	21.08	75.5	140	90	23	16	4	2	3	1	23	5	1	N	0	0	1	1	1	0
227191303	1	29	19.71	72.5	124	82	16	15	5	3	1.5	1	23	5.8	0	PD	0	0	0	0	0	0
130077419	1	29	33.13	103.8	128	80	40	26	3	1.67	1.17	0.8	17	4.7	0	N	0	0	0	1	1	1
227063126	1	29	23.67	88.3	110	78	57	31	6	2	2.18	2	18	5.1	0	N	1	0	1	0	1	1
130259472	2	29	31.28	101.5	130	84	21	13	4	2	1.95	1	22	5.4	0	N	0	0	1	1	1	1
214105784	2	29	33.28	101	114	80	23	23	4	2	1.76	1	22	4.1	0	N	0	0	1	0	1	1
227063167	1	30	21.63	74.5	110	70	15	12	5	3	1.81	1	20	5	0	N	0	0	1	0	1	0
227063375	2	30	32.27	99	110	90	60	123	5	3	2.91	1	110	5	1	N	0	0	1	0	1	1
227191703	2	30	30.49	98.5	110	86	75	26	5	2	2.77	1	36	4.8	0	N	0	0	1	0	1	1
130157705	1	31	19.84	72.4	120	74	22	19	4	2.37	1.38	1	17	5.4	0	N	0	0	0	1	1	0
130248687	1	31	29.15	97.5	136	110	38	27	5	3	1.64	2	34	5.1	0	N	0	0	0	0	0	0
224085357	2	31	20.6	69	104	72	8	13	4	2	1	2	16	5	0	N	0	0	0	0	0	0
022714M666	2	31	19.76	79	110	70	12	9	5	3	2.06	1	19	4.5	0	N	0	0	1	0	1	0
130118303	2	31	31.94	105.8	140	100	85	31	7	3	6	1	28	6	1	PD	1	0	1	1	1	1
131209881	1	32	22.89	78	120	80	20	21	4	2	1	2	23	5	0	N	0	0	0	0	0	0
130118228	2	32	22.26	78	118	78	13	6	3	1	2	1	17	5	0	N	0	0	1	1	1	0
130157746	2	32	25.16	81.5	100	70	47	17	5	3	1	2	19	5	0	N	0	0	0	0	0	0
130177114	2	32	23.07	72	140	90	24	9	5	3.5	1.31	0.9	28	5.1	1	N	0	1	0	1	1	0
130259625	2	32	21.62	70.5	112	70	14	8	4	2.02	0.84	1.6	20	4.7	0	N	0	0	0	0	0	0
013028A009	2	32	21.22	68.5	90	78	20	8	4	2	6	2	20	5	0	N	0	0	1	0	1	0
130319164	2	32	23.75	80.5	120	95	13	8	4	2	2	1	16	4	0	N	0	0	1	0	1	0
130259428	2	32	24.35	80	116	68	16	12	4	1.97	0.95	1.6	22	5.5	0	N	0	0	0	0	0	1
227034789	1	33	27.09	98.5	106	70	33	17	4	1	1.08	1	38	5.2	0	N	0	0	0	1	1	0
130248278	2	33	24.1	80.3	124	80	14	17	5	3	1	2	19	5	0	N	0	0	0	0	0	0
130319148	2	33	24.04	78.5	105	75	13	16	4	2	1	1	24	5	0	N	0	0	0	0	0	0
227191317	2	33	22.05	79.8	120	80	12	11	4	2	0.99	1	22	5.1	0	N	0	0	0	0	0	0
131209799	1	33	24.8	89	120	90	20	31	5	3	3	1	32	5	1	N	0	0	1	1	1	1
130118525	2	33	31.24	102.5	120	80	42	25	5	2.9	2.43	1	26	6.1	0	PD	0	0	1	1	1	1
130118399	1	34	24.8	82.3	120	78	12	13	4	2.08	1.81	1.1	27	5.3	0	N	0	0	1	0	1	0
130177083	2	34	24.19	84	118	80	13	11	4	2.07	0.94	1.5	17	4.7	0	D	0	0	0	0	0	0
130248684	2	34	23.81	83.5	128	80	11	11	4	2	1	1	23	5	0	N	0	0	0	0	0	0
227034019	2	34	29.38	101	178	90	30	23	5	3	3.51	1	27	4.7	1	N	0	0	1	1	1	0
022714M270	2	34	25.8	92	114	80	14	10	4	2	1.51	1	18	4.8	0	N	0	0	0	1	1	0
130157715	1	34	28.86	92.4	118	88	19	24	5	3	3	1	22	5	0	N	0	0	1	1	1	1
130259467	1	34	30.46	102.3	120	70	70	50	4	2	3	1	48	5.3	0	N	0	0	1	1	1	1
130138091	2	34	22.35	77.6	116	88	12	6	4	2	2	1	16	5	0	N	0	0	1	1	1	1
130259410	2	34	29.22	91	128	70	21	14	3	1.76	0.96	0.8	16	5.2	0	N	0	0	0	1	1	1
222066251	2	34	29.92	93.5	110	76	16	33	3	2	1	1	23	5	0	N	0	0	0	0	0	1
222066275	2	34	31.05	98	120	78	11	20	4	2	1	1	16	5	0	N	0	0	0	0	0	1
227063346	1	35	24.16	83	120	100	47	59	6	4	2.75	1	41	5	1	N	1	1	1	0	1	0
227063418	1	35	21.61	76	110	76	20	13	4	2	0.79	2	24	4	0	N	0	0	0	0	0	0
130259533	2	35	23.79	78.9	110	74	10	6	4	2	1.39	1	18	4.8	0	N	0	0	0	1	1	0
013028A088	2	35	26.58	83.7	146	100	11	18	5	3	2	1	29	5	1	N	0	0	1	0	1	0
130319181	2	35	20.79	71	140	80	9	10	4	2	0.88	1	20	5.1	1	N	0	0	0	0	0	0
214105592	2	35	23.82	76.5	110	84	10	13	4	2	2.11	1	20	5.5	0	N	0	0	1	0	1	0
224085147	2	35	22.58	79	102	72	12	23	5	3	1	2	19	5	0	N	0	0	0	0	0	0
227034224	2	35	21.27	76	110	70	11	25	4	3	1.09	1	26	4.2	0	N	0	0	0	1	1	0
022714M244	2	35	20.16	74.5	100	64	40	24	3	1	1.8	1	25	6.8	0	PD	0	0	1	1	1	0
227191536	2	35	20.96	78.2	118	86	14	11	5	3	1	1		5	0	N	0	0	0	0	0	0
130157607	1	35	28.69	89	120	80	62	20	5	3.3	1.32	1.1	20	5.9	0	PD	0	0	0	0	0	1
130157737	1	35	22.58	77.5	130	98	10	14	3	1	1	2	16	5	1	N	0	0	0	0	0	1
216080014	1	35	24.98	92.5	110	70	35	34	4	2	3	1	24	4	0	N	0	0	1	1	1	1
227191319	1	35	22.64	75.5	110	70	12	13	5	3	1.05	2	17	4.7	0	N	0	0	0	0	0	1
227191451	1	35	26.56	88.2	118	88	69	42	7	5	2.27	1	41	5.6	0	PD	1	1	1	0	1	1
130177045	2	35	31.36	93.7	102	80	28	17	5	2.3	3.52	1.1	21	5	0	N	0	0	1	0	1	1
130319190	2	35	26.62	77	138	82	16	24	4	2	3.03	1	22	5.2	0	N	0	0	1	1	1	1
222066115	2	35	27.94	93.5	128	90	14	24	5	3	2	1	18	5	1	N	0	0	1	1	1	1
224085084	2	35	21.72	69.5	102	64	13	25	4	2	1	1	23	5	0	N	0	0	0	0	0	1
130077473	1	36	27.99	92.8	132	100	51	37	6	4	2	1	29	6	1	PD	1	1	0	0	1	0
216080140	1	36	21.41	75	124	78	16	19	5	3	1	2	27	5	0	N	0	0	0	0	0	0
224085200	1	36	21.23	71	104	72	27	28	4	3	1	1	21	5	0	N	0	0	0	1	1	0
224085356	1	36	24.68	86	118	82	21	24	5	3	1	1	20	5	0	N	0	0	0	0	0	0
130079090	2	36	21.25	74.5	110	70	14	15	4	2	1.48	1	23	5.5	0	N	0	0	0	0	0	0
130118240	2	36	19.84	72.3	128	90	13	9	3	1	1	2	16	5	1	N	0	0	0	0	0	0
130118389	2	36	23.22	73.6	112	68	23	15	3	1	1	1	17	5	0	N	0	0	0	0	0	0
130118400	2	36	20.48	69.5	100	70	46	17	4	2	1	1	27	5	0	N	0	0	0	0	0	0
130118699	2	36	20.08	65.4	116	74	11	10	4	2	1	2	22	5	0	N	0	0	0	0	0	0
130138055	2	36	22.76	80.6	104	80	16	12	5	2.85	1.21	1.6	16	5	0	N	0	0	0	0	0	0
130248396	2	36	26.96	93	114	80	22	14	3	2	1	1	22	5	0	N	0	0	0	1	1	0
222066362	2	36	23.53	74.5	108	72	11	22	4	2	1	1	20	5	0	N	0	0	0	0	0	0
227034108	2	36	22.44	79.5	124	80	14	12	4	2	1.04	1	18	5.8	0	PD	0	0	0	0	0	0
227034748	2	36	19.05	71	124	70	12	25	4	2	6.49	1	20	10.1	0	D	0	0	1	0	1	0
227063419	2	36	21.78	75.5	110	70	11	13	4	2	1.27	1	24	4	0	N	0	0	0	0	0	0
131209863	1	36	25.78	86.5	120	80	79	45	4	0.15	6.49	0.9	35	5.1	0	N	0	0	1	1	1	1
227034172	1	36	27.62	96.5	110	86	38	38	4	2	1.5	1	30	5.4	0	N	0	0	0	1	1	1
227191718	1	36	21.97	84.5	156	90	23	18	6	4	2.77	1	23	8.8	1	D	1	1	1	0	1	1
130138063	2	36	24.17	86.3	130	90	21	12	4	2	3	1	18	5	1	N	0	0	1	1	1	1
130177088	2	36	30.78	108.4	120	85	23	27	6	3	3	1	32	7	0	D	1	1	1	0	1	1
130319122	1	37	30.72	99.5	142	82	54	33	5	3	1.48	1	23	5.4	1	N	0	0	0	0	0	0
131209817	1	37	21.24	73.4	110	78	14	15	4	2.37	0.72	1.3	23	4.7	0	N	0	0	0	0	0	0
224085255	1	37	31.56	103	142	88	70	46	3	1	2	1	22	4	1	N	0	0	1	1	1	0
227034747	1	37	31.7	98.5	128	88	21	21	5	1	1.32	1	35	5.6	0	PD	0	0	0	1	1	0
130137989	2	37	19.82	67.2	120	80	13	24	4	2	1	2	26	5	0	N	0	0	0	0	0	0
130157723	2	37	27.28	80	138	80	17	12	4	1.75	1.43	1.6	22	5	0	N	0	0	0	0	0	0
130319145	2	37	22.35	80.2			13	8	4	2	2	2	21	6	0	PD	0	0	0	0	0	0
216080142	2	37	20.79	70	102	64	11	31	4	2	1	1	26	4	0	N	0	0	0	0	0	0
222066027	2	37	24.72	78	100	78	29	15	4	2	1	1	20	5	0	N	0	0	0	0	0	0
227034751	2	37	21.76	73.3	120	78	12	34	4	3	3.09	1	21	5.1	0	N	0	0	1	0	1	0
227063294	2	37	23.94	85.6	114	76	20	23	4	2	1.58	1	20	6	0	N	0	0	0	0	0	0
227212042	2	37	18.2	70.5	100	68	24	4	4	2	0.94	2	14	5.5	0	N	0	0	0	0	0	0
227212233	2	37	23.55	81.3	114	82	22	18	5	2	2.35	2	21	5.1	0	N	0	0	1	0	1	0
224085065	1	37	24.02	83	128	72	24	32	4	2	3	1	23	5	0	N	0	0	1	1	1	1
130118641	2	37	25.3	76.5	112	70	47	15	4	2.21	1.95	0.9	21	5.2	0	N	0	0	1	1	1	1
130177070	2	37	26.79	83	130	84	20	21	5	2.77	1.61	1.5	24	5	0	N	0	0	0	0	0	1
222066244	2	37	28.58	93	158	90	51	23	7	5	2	2	24	5	1	N	1	1	1	0	1	1
224085044	2	37	27.09	78	118	88	56	33	5	2	3	1	22	4	0	N	0	0	1	0	1	1
224085317	2	37	23.18	80	108	74	60	45	4	2	1	2	34	4	0	N	0	0	0	0	0	1
022714M262	2	37	24.15	83	126	80	12	9	3	1	1.51	1	18	4.7	0	N	0	0	0	0	0	1
227191365	2	37	29.02	94	114	78	34	22	4	2	3.16	1	22	4.9	0	N	0	0	1	1	1	1
130137997	1	38	19.55	67.4	120	90	179	47	5	2.04	1.46	2.3	64	5.7	1	PD	0	0	0	0	0	0
131209968	1	38	24.22	85	120	90	12	15	4	2	2	1	20	5	1	N	0	0	0	1	1	0
224085361	1	38	25.86	87	120	80	27	64	6	4	1	2	39	4	0	N	1	1	0	0	1	0
022714M692	1	38	23.19	82.5	110	70	18	22	5	3	0.89	1	25	4.7	0	N	0	1	0	0	1	0
130118359	2	38	21.87	78.2	120	80	12	15	5	3	1	2	17	5	0	N	0	0	0	0	0	0
130137920	2	38	25.43	88	126	80	14	12	5	2.54	1.46	1.8	20	4.9	0	N	0	0	0	0	0	0
130157683	2	38	26.24	76.9	140	90	21	13	4	2.18	1.59	1.1	19	4.8	1	N	0	0	0	0	0	0
130259463	2	38	21.8	75.5	100	76	23	24	5	2.88	0.93	1.7	33	4.5	0	N	0	0	0	0	0	0
130259492	2	38	22.37	81.2	140	85	13	14	4	2	1.15	1	23	5.4	1	N	0	0	0	1	1	0
130319143	2	38	21.61	71.5	120	85	10	12	3	2	1	1	18	6	0	PD	0	0	0	0	0	0
224085256	2	38	21.48	70.5	100	65	12	14	5	3	1	2	21	5	0	N	0	0	0	0	0	0
227034190	2	38	21.11	64.5	112	80	13	160	6	4	3.02	2	25	16.4	0	D	1	1	1	0	1	0
022714M694	2	38	18.86	73	116	70	14	9	4	2	1.36	2	19	4.3	0	N	0	0	0	0	0	0
130118236	1	38	28.28	86.8	120	85	24	15	5	3	3	1	20	5	0	N	0	0	1	1	1	1
130138062	1	38	27.04	89.8	120	88	16	23	3	1.71	0.63	1	27	5.1	0	N	0	0	0	1	1	1
130259491	1	38	21.86	80.3	124	90	211	39	6	5	0	1	29	8.8	1	D	1	1	0	0	1	1
131209718	1	38	27.5	91	102	70	35	38	4	2	1	1	30	5	0	N	0	0	0	0	0	1
131209754	1	38	27.24	93	120	78	40	29	4	2	3	1	30	5	0	N	0	0	1	1	1	1
131209830	1	38	23.56	92.4	114	90	15	27	5	2	3	1	36	23	1	D	0	0	1	0	1	1
131209998	1	38	26.65	89.5	120	80	66	29	5	1	6	1	27	6	0	PD	0	0	1	1	1	1
222066366	1	38	31.99	94.5	132	84	27	77	4	2	1	1	45	13	0	D	0	0	0	0	0	1
130118238	2	38	28.35	96	140	100	22	12	6	4	2	1	18	5	1	N	1	1	1	0	1	1
130118305	2	38	29.48	90	130	70	25	13	4	2.49	1.12	1	18	5.5	0	N	0	0	0	1	1	1
130118539	2	38	22.84	77.5	126	74	12	7	4	2.17	1.6	1.1	17	5.9	0	PD	0	0	0	0	0	1
224085064	2	38	27.47	89.5	118	76	39	55	6	4	2	1	43	7	0	D	1	1	1	0	1	1
130157631	1	39	22.38	73	120	86	31	22	5	3	2	1	21	6	0	PD	0	0	1	0	1	0
130157807	1	39	22.34	74.5	156	90	46	24	4	2.36	1.41	1	22	4.7	1	N	0	0	0	1	1	0
130319146	1	39	29.59	100	112	84	25	19	5	2	4	1	22	5	0	N	0	0	1	1	1	0
131209733	1	39	26.53	91.5	170	105	24	28	5	3	2	1	27	5	1	N	0	0	1	1	1	0
131209862	1	39	22.11	77.8	110	90	29	31	3	1.12	1.05	1.4	40	5	1	N	0	0	0	0	0	0
131209885	1	39	26.68		100	82	25	20	5	3	1	2	30	5	0	N	0	0	0	0	0	0
222066436	1	39	21.3	75	108	84	11	21	3	2	1	1	31	5	0	N	0	0	0	1	1	0
224085384	1	39	28.93	100.5	154	106	114	65	4	2	2	1	31	5	1	N	0	0	0	0	0	0
022714M230	1	39	30.05	104.5	120	80	262	103	5	3	2.13	1	177	5.8	0	PD	0	0	1	0	1	0
130118221	2	39	21.34	72.5	104	66	21	46	6	3.39	1.79	1.8	47	5.3	0	N	1	1	1	0	1	0
130118223	2	39	23.38	75	118	78	12	2	5	3	1	1	14	5	0	N	0	1	0	0	1	0
130137945	2	39	21.1	67	100	70	9	8	5	2.9	1.32	1.5	16	5.4	0	N	0	0	0	0	0	0
130157717	2	39	29.23	81	120	80	9	9	3	1	1	1	15	5	0	N	0	0	0	0	0	0
130259497	2	39	26.93	88	118	76	12	10	4	2	1.52	1	18	5	0	N	0	0	0	0	0	0
013028A019	2	39	19.79	79.5	120	84	10	13	5	3.3	1.09	1.2	24	4.7	0	N	0	0	0	0	0	0
013028A039	2	39	27.9	90.5	110	80	21	17	5	3	2	1	22	6	0	PD	0	0	0	1	1	0
214105987	2	39	21.35	73	120	70	9	23	3	1	1.16	1	26	4.1	0	N	0	0	0	0	0	0
216080178	2	39	23.05	86.5	128	78	12	24	4	2	1	1	16	4	0	N	0	0	0	0	0	0
222066161	2	39	22.77	78	108	80	14	24	4	2	1	1	21	5	0	N	0	0	0	0	0	0
227034017	2	39	23.59	78.5	110	72	12	20	4	3	0.67	1	31	4.9	0	N	0	0	0	0	0	0
022714M004	2	39	21.26	87	120	80	36	13	4	2	1.17	1	19	5.2	0	N	0	0	0	0	0	0
227191715	2	39	22.81	84	110	70	18	16	5	3	1.64	1	28	4.9	0	N	0	0	0	0	0	0
130248279	1	39	31.69	101.5	170	70	27	55	6	4	2	1	38	6	1	PD	1	1	1	0	1	1
214105656	1	39	26.35	93.5	120	78	13	14	4	3	0.98	1	20	8.5	0	D	0	0	0	1	1	1
227034189	1	39	25.12	90.5	116	78	24	21	4	3	1.23	1	26	4.7	0	N	0	0	0	1	1	1
227034906	1	39	25.28	87	126	80	21	37	4	3	2.34	1	22	5.9	0	PD	0	0	1	1	1	1
227191392	1	39	28.76	100	128	88	44	29	5	3	2.19	1	32	5.7	0	PD	0	0	1	1	1	1
130177084	2	39	26.89	78	140	102	30	30	5	1.67	5.56	0.8	31	5.3	1	N	0	0	1	1	1	1
130259454	2	39	22.91	76	126	88	9	12	4	2	1.3	1	22	5.1	0	N	0	0	0	0	0	1
227212223	2	39	23.91	82	130	70	14	13	5	3	2.2	1	18	5.3	0	N	0	0	1	0	1	1
130077462	1	40	25.6	81.6	172	102	45	11	5	3.16	1.84	1	19	5.2	1	N	0	0	1	1	1	0
130137946	1	40	20.08	67	120	80	19	17	4	2	1	1	26	5	0	N	0	0	0	0	0	0
130138039	1	40	23.11	81	130	90	15	22	4	3	1	1	29	5	1	N	0	0	0	1	1	0
130259455	1	40	22.77	80.6	130	84	32	29	3	1	1.37	1	30	5.5	0	N	0	0	0	0	0	0
130259485	1	40	23.08	80.5	116	80	11	10	4	2	1.01	1	19	5.3	0	N	0	0	0	0	0	0
013028A072	1	40	21.94	76	124	86	21	10	3	1	1	2	24	6	0	N	0	0	0	0	0	0
227034406	1	40	23.32	80	102	74	38	21	5	3	2.92	1	43	5.8	0	PD	0	0	1	0	1	0
227034925	1	40	28.63	98.5	150	90	103	14	5	1	0.76	1	35	5.6	1	PD	0	0	0	1	1	0
227212283	1	40	26.5	92	128	80	37	21	6	3	1.29	2	33	5.4	0	N	1	0	0	0	1	0
130138035	2	40	22.12	82	100	70	25	16	4	2.13	0.81	1.5	24	5.5	0	N	0	0	0	0	0	0
130157714	2	40	25.45	84	110	80	9	7	5	3.1	0	1.9	18	4.9	0	N	0	0	0	0	0	0
130177069	2	40	24.41	77.7	160	100	9	8	4	2.5	0	1.5	14	4.2	1	N	0	0	0	0	0	0
130177154	2	40	21.82	68	138	80	19	17	4	1.71	0.63	2	20	4.7	0	N	0	0	0	0	0	0
130259495	2	40	20.39	66.5	120	70	14	18	3	2	1	1	18	5	0	N	0	0	0	0	0	0
222066051	2	40	18.3	67.5	122	78	13	24	4	2	1	2	23	4	0	N	0	0	0	0	0	0
227034038	2	40	17.94	75	118	60	28	15	5	3	0.98	2	25	4.7	0	N	0	0	0	0	0	0
227063045	2	40	25.39	86.7	148	98	13	15	4	2	1.49	1	20	5.1	1	N	0	0	0	0	0	0
022714M021	2	40	20.03	77.5	100	60	12	12	4	2	0.81	1	20	4.5	0	N	0	0	0	0	0	0
130177021	1	40	30.48	102.5	100	70	49	37	5	2.55	3.62	0.8	33	6	0	PD	0	0	1	1	1	1
130177046	1	40	23.1	85.2	156	90	19	27	5	3.18	1.59	1.1	26	5.8	1	PD	0	0	0	0	0	1
131209778	1	40	29.41	94	138	86	38	18	4	2	2	1	20	5	0	N	0	0	1	1	1	1
227034672	1	40	26.96	89	110	74	26	22	5	3	2.94	1	25	5.7	0	PD	0	1	1	0	1	1
022714M022	1	40	29.03	96.8	130	90	33	20	5	3	1.21	2	36	6.4	1	PD	0	0	0	0	0	1
130118231	2	40	25.06	83.4	110	86	32	17	5	2.58	3.12	1	35	10.4	0	D	0	0	1	1	1	1
130319281	2	40	26.46	98.9	155	90	47	25	4	2	1	1	24	6	1	PD	0	0	0	0	0	1
222066075	2	40	24.84	87	150	100	30	71	4	2	2	1	40	6	1	PD	0	0	0	0	0	1
227063090	2	40	28.8	96	132	68	20	20	4	2	0.92	1	19	4.6	0	N	0	0	0	0	0	1
227212013	2	40	27.29	84	100	70	21	13	8	5	3		25	5	0	N	1	1	1	0	1	1
130118310	1	41	27.97	95	138	98	53	32	5	2.73	2.13	1.3	32	5.3	1	N	0	0	1	0	1	0
130118580	1	41	25.93	90	128	80	49	23	3	1	1	1	28	6	0	PD	0	0	0	1	1	0
130138001	1	41	21.31	83	144	96	46	34	6	4	3	1	29	5	1	N	1	1	1	1	1	0
130138033	1	41	21.1	76	134	80	17	21	4	2	1	2	30	6	0	PD	0	0	0	0	0	0
131209837	1	41	28.18	94.6	140	70	55	21	5	3	2	1	29	5	1	N	0	0	1	0	1	0
131209873	1	41	27.36	91	140	96	20	20	4	3	1	1	18	7	1	PD	0	0	0	1	1	0
222066274	1	41	23.36	80	120	84	17	34	4	2	2	1	20	4	0	N	0	0	1	1	1	0
224085049	1	41	23.05	87.5	118	80	72	38	5	3	1	1	33	5	0	N	0	0	0	0	0	0
224085062	1	41	27.56	92.5	112	74	40	32	4	3	1	1	21	5	0	N	0	0	0	1	1	0
022714M275	1	41	24.03	79	104	60	19	9	5	3	0.71	2	25	4.9	0	N	0	0	0	0	0	0
227191716	1	41	28.28	94	110	80	55	29	6	3	3.08	1	24	5.6	0	PD	1	1	1	0	1	0
227212041	1	41	23.15	84	130	94	17	9	5	3	0.58	2	26	5.7	0	PD	0	0	0	0	0	0
130138051	2	41	20.75	77	122	86	11	7	4	1.85	0.76	1.8	21	5.2	0	N	0	0	0	0	0	0
130157758	2	41	21.27	74.3	100	70	30	22	7	4	2	2	34	5	0	N	1	1	0	0	1	0
130177023	2	41	22.83	80	120	80	12	22	3	2	1	1	20	5	0	N	0	0	0	1	1	0
130248393	2	41	22.69	75	110	70	12	13	4	2	1	1	20	5	0	N	0	0	0	0	0	0
130259595	2	41	28.32	92.5	130	80	18	12	4	3	1	1	12	6	0	PD	0	0	0	1	1	0
130259622	2	41	21.34	72	102	78	14	9	4	2	1	2	20	5	0	N	0	0	0	0	0	0
227063347	2	41	25.21	89	126	86	21	13	5	3	2.25	1	16	5	0	N	0	0	1	0	1	0
227063413	2	41	21.5	77	130	86	23	18	6	4	2.1	1	23	5	0	N	1	1	1	0	1	0
130157610	1	41	31.5	92.5	152	110	28	15	5	2.93	2.58	0.9	16	6	1	PD	0	0	1	1	1	1
130177032	1	41	27.04	95.6	120	100	26	15	5	2.75	2.97	0.9	17	5.2	1	N	0	0	1	1	1	1
131209851	1	41	27.07	89	118	80	77	34	5	2	4	1	31	6	0	PD	0	0	1	0	1	1
224085164	1	41	29.85	96	130	82	31	32	5	3	1	2	23	5	0	N	0	0	0	0	0	1
227063271	1	41	21.07	75	102	74	12	14	5	3	0.62	2	24	5	0	N	0	0	0	0	0	1
022714M495	1	41	28.8	97	122	80	27	19	6	4	2.42	1	21	5.6	0	PD	1	1	1	1	1	1
130018848	2	41	21.83	75	126	90	11	12	4	2.04	1.24	1.4	21	4.9	1	N	0	0	0	0	0	1
130019072	2	41	28.35	83	140	90	22	12	5	2	4.77	1	23	5	1	N	0	0	1	0	1	1
130248591	2	41	36.84	108.5	150	110	83	51	8	4	6	1	72	8	1	D	1	1	1	1	1	1
214105754	2	41	20.72	72.5	150	92	28	17	4	2	1.32	1	25	4.7	1	N	0	0	0	0	0	1
214105982	2	41	28.52	94.5	110	72	15	21	4	2	1.32	1	23	4.5	0	N	0	0	0	0	0	1
222066290	2	41	30.41	95	112	86	12	24	5	3	2	1	23	4	0	N	0	0	1	0	1	1
227034599	2	41	29.47	97	120	68	14	20	6	4	2.42	1	25	4.7	0	N	1	1	1	1	1	1
227063272	2	41	24.97	89	98	64	15	25	6	4	1.29	1	36	5	0	N	1	1	0	0	1	1
130137993	1	42	27.88	88.5	126	80	78	31	5	2.79	2.01	1.3	23	6.3	0	PD	0	0	1	0	1	0
130157603	1	42	21.49	76.5	120	74	15	14	4	2	1	2	22	5	0	N	0	0	0	0	0	0
130248573	1	42	21.26	78	120	90	23	17	5	3	1	2	19	6	1	N	0	0	0	0	0	0
224085055	1	42	22.65	79	110	70	35	28	4	2	1	1	26	5	0	N	0	0	0	0	0	0
224085495	1	42	27.51	89	140	90	57	49	5	2	3	1	30	5	1	N	0	0	1	0	1	0
022714M606	1	42	21.07	79.5	110	74	23	8	5	3	1.25	1	18	5	0	N	0	0	0	0	0	0
227191504	1	42	19.38	74	94	76	16	22	4	2	2.43	1	22	4.3	0	N	0	0	1	1	1	0
130138031	2	42	29.07	94.5	162	104	15	16	4	1	4	1	23	6	1	PD	0	0	1	1	1	0
130177077	2	42	21.47	73.5	118	86	13	8	4	2.1	1.11	1.4	16	5.8	0	PD	0	0	0	0	0	0
130259551	2	42	27.89	92.6	138	80	19	19	6	4.1	1.53	1.2	22	5.3	0	N	1	1	0	0	1	0
214105788	2	42	22.66	83	90	60	11	9	5	3	1.42	2	17	4.6	0	N	0	0	0	0	0	0
227034916	2	42	25.12	87	120	80	9	21	4	2	1.83	2	22	6.3	0	PD	0	0	1	0	1	0
227063262	2	42	20.06	81.5	112	70	8	13	4	2	1.61	1	17	4.5	0	N	0	0	0	0	0	0
227063351	2	42	18.97	72	110	60	13	11	5	3	0.87	2	20	5	0	N	0	0	0	0	0	0
227063357	2	42	19.05	67	118	84	35	21	6	3	1.84	2	26	5	0	N	1	0	1	0	1	0
227191318	2	42	19.28	76	110	74	14	10	4	2	1.11	1	21	5.1	0	N	0	0	0	0	0	0
227212046	2	42	23.71	85	128	88	53	15	5	2	1.31	2	34	4.8	0	N	0	0	0	0	0	0
130138052	1	42	25.24	78	120	76	53	34	6	4	2	1	31	6	0	N	1	1	1	0	1	1
130157759	1	42	31.2	102.5	156	116	82	53	4	2	2	1	35	5	1	N	0	0	1	1	1	1
130177169	1	42	24.89	76	124	88	23	18	4	1.59	3.76	0.7	20	5.3	0	N	0	0	1	1	1	1
013028A040	1	42	25.51	94.5	154	108	147	12	5	2	2	2	35	6	1	PD	0	0	0	0	0	1
130319184	1	42	25.72	89.9	144	78	22	19	5	3	1	1	36	5	1	N	0	0	0	0	0	1
131209821	1	42	26.58	94	150	110	37	45	5	2	4	1	40	5	1	N	0	0	1	0	1	1
131209828	1	42	21.55		130	90	40	28	5	1.84	5.19	0.8	21	12.4	1	D	0	0	1	1	1	1
222066167	1	42	26.94	86.5	100	70	16	25	5	3	2	1	27	5	0	N	0	0	1	1	1	1
222066239	1	42	23.62	74	108	60	17	35	4	2	1	2	27	5	0	N	0	0	0	0	0	1
222066249	1	42	30.32	96	108	82	10	21	4	2	2	1	21	5	0	N	0	0	1	0	1	1
130157752	2	42	25.19	84.9	130	78	20	20	4	2	1.04	1	13	8.2	0	D	0	0	0	0	0	1
130259547	2	42	24.21	77.5	100	80	13	8	4	2.13	1.47	1.2	15	5	0	N	0	0	0	0	0	1
214105811	2	42	31.84	101.5	120	80	18	16	5	3	1.97	1	16	4.9	0	N	0	0	1	1	1	1
227063051	2	42	25.1	83.5	112	70	11	17	4	2	1.32	1	21	4.8	0	N	0	0	0	0	0	1
227063284	2	42	24.61	78.3	128	76	26	12	4	1	2.88	1	17	5	0	N	0	0	1	0	1	1
227191572	2	42	24.54	84	138	80	17	16	6	2	6.49	1	20	5.9	0	PD	1	0	1	1	1	1
130118392	1	43	21.35	74	108	80	20	23	3	1	1	2	37	5	0	N	0	0	0	0	0	0
131209901	1	43	26.31	97.5	118	88	27	12	5	3.17	0.94	1.4	26	5.4	0	N	0	0	0	0	0	0
214105723	1	43	25.31	91	110	86	17	24	4	2	1.36	1	24	5.5	0	N	0	0	0	0	0	0
214105773	1	43	21.22	83.5	120	84	344	18	4	1	3.59	2	48	5.1	0	N	0	0	1	0	1	0
222066424	1	43	29.48	93	142	96	73	32	5	2	3	1	19	5	1	N	0	0	1	0	1	0
224085321	1	43	25.15	88	148	108	22	35	4	2	1	1	34	4	1	N	0	0	0	0	0	0
130018985	2	43	20.67	64	146	72	12	16	4	2	0.81	2	25	5.2	1	N	0	0	0	0	0	0
130118642	2	43	23.64	77	110	80	16	13	5	3	1	1	16	5	0	N	0	0	0	0	0	0
130138109	2	43	20.36	67.5	100	70	17	7	6	3.4	1.09	2.1	16	5.7	0	PD	1	1	0	0	1	0
130157652	2	43	24.7	82.5	110	80	20	10	5	3	1	1	18	5	0	N	0	0	0	0	0	0
130157770	2	43	23.57	81.5	100	70	14	8	3	1	0.71	1	16	5.7	0	PD	0	0	0	0	0	0
130248283	2	43	23.89	88.5	150	80	16	8	5	3	2	1	17	5	1	N	0	0	1	1	1	0
130259572	2	43	20.85	76	114	72	12	11	4	2.36	1.62	0.9	17	5.5	0	N	0	0	0	1	1	0
013028A067	2	43	21.76	70.6	152	100	13	14	5	3.2	0.88	1.4	15	6.1	1	PD	0	0	0	0	0	0
130319140	2	43	21.94	74.4	136	100	17	14	5	3	1	1	18	5	1	N	0	0	0	0	0	0
214105610	2	43	21.36	78.5	128	80	13	11	4	2	1.4	1	20	4.5	0	N	0	0	0	0	0	0
222066314	2	43	19.47	66.5	120	80	0	0	6	5	2	0	0	5	0	N	1	1	0	1	1	0
224085141	2	43	20.98	67	108	66	24	33	5	3	1	2	26	4	0	N	0	0	0	0	0	0
224085400	2	43	19.85	67.5	122	82	10	17	5	3	1	1	22	5	0	N	0	0	0	0	0	0
227034156	2	43	24.56	84.5	100	60	14	12	8	6	1.71	1	22	5.2	0	N	1	1	1	1	1	0
227063241	2	43	23.05	84	112	88	13	11	3	2	0.98	1	15	5	0	N	0	0	0	1	1	0
227191712	2	43	20.77	77	102	78	11	6	3	1	0.75	1	19	4.2	0	N	0	0	0	0	0	0
130077307	1	43	26.71	73.5	180	110	196	26	5	3	1	2	27	6	1	PD	0	0	0	0	0	1
130177027	1	43	22.68	83.2	162	96	77	46	5	3	2	1	37	6	1	N	0	0	1	0	1	1
130319152	1	43	27.37	93.8	106	76	74	47	7	5	1.92	2	43	5.8	0	PD	1	1	1	0	1	1
131209958	1	43	26.4	91	130	98	77	31	4	1	4	1	28	5	1	N	0	0	1	0	1	1
224085113	1	43	26.92	93	130	84	43	44	6	5	3	1	38	5	0	N	1	1	1	0	1	1
224085354	1	43	27.58	92.5	108	70	31	72	5	3	3	1	38	5	0	N	0	0	1	0	1	1
224085424	1	43	26	84.5	126	102	19	36	4	2	2	1	20	4	0	N	0	0	1	0	1	1
224085498	1	43	27.07	97	120	80	38	38	5	1	6	0	29	8	0	D	0	0	1	1	1	1
227034109	1	43	27.34	88	130	90	19	16	5	2	4.13	1	24	5.1	1	N	0	0	1	1	1	1
227063261	1	43	29.06	97.5	142	100	80	31	6	4	1.83	2	36	5	1	N	1	1	1	0	1	1
227063407	1	43	27.4	90	104	90	108	28	5	3	2.51	1	30	6	1	PD	0	0	1	1	1	1
022714M601	1	43	23.43	88	130	90	17	19	4	2	2.25	1	22	5.5	1	N	0	0	1	1	1	1
130138003	2	43	23.49	81.4	126	80	30	44	6	4	2	1	38	5	0	N	1	1	1	0	1	1
130177017	2	43	27.63	89.8	160	120	11	14	5	3.04	1.46	1.3	21	5.7	1	PD	0	0	0	0	0	1
130248655	2	43	24.95	90.5	118	80	13	8	4	2	2	1	17	5	0	N	0	0	1	0	1	1
130259401	2	43	27.72	80	144	104	43	24	4	2.15	2.32	0.8	22	5.3	1	N	0	0	1	1	1	1
130259531	2	43	28.28	93	110	80	72	44	7	4	3.08	1	50	13	0	D	1	1	1	0	1	1
130319191	2	43	27.4	88	138	90	61	185	6	4	1.95	2	172	5.4	1	N	1	1	1	0	1	1
216080131	2	43	23.13	78	150	100	25	39	5	3	3	1	23	16	1	D	0	0	1	0	1	1
222066255	2	43	32.02	102	148	88	28	30	6	3	3	1	28	5	1	N	1	1	1	0	1	1
224085011	2	43	28.24	91.3	108	70	17	27	3	1	1	1	22	8	0	D	0	0	0	1	1	1
224085201	2	43	25.8	83.5	140	78	21	26	4	2	1	1	17	6	1	PD	0	0	0	0	0	1
227034045	2	43	28.49	90.5	124	80	10	6	3	2	1.12	1	19	5.8	0	PD	0	0	0	1	1	1
227034186	2	43	26.33	86.8	190	104	21	15	4	1	4.62	1	21	5.3	1	N	0	0	1	1	1	1
227063245	2	43	25.89	87	108	70	15	22	4	2	1.35	1	20	4	0	N	0	0	0	0	0	1
227191708	2	43	29.06	95.5	142	110	35	13	7	5	1.7	1	22	4.5	1	N	1	1	1	0	1	1
130259623	1	44	24.01	81.5	110	76	23	16	6	4	1	1	27	5	0	N	1	1	0	0	1	0
214105847	1	44	26.61	84.5	106	80	18	20	6	4	1.4	1	24	4.7	0	N	1	1	0	0	1	0
222066248	1	44	18.54	69.5	100	74	14	21	4	2	1	1	19	5	0	N	0	0	0	0	0	0
224085441	1	44	26.05	81.5	126	84	14	20	5	3	2	1	22	5	0	N	0	0	1	1	1	0
224085462	1	44	21.93	75.5	130	86	17	18	5	2	1	2	22	5	0	N	0	0	0	0	0	0
130079086	2	44	26.34	75.5	150	80	31	22	4	2.16	2.07	0.9	30	5.8	1	PD	0	0	1	1	1	0
130118505	2	44	22.69	79	135	85	10	12	4	2	1	1	23	5	0	N	0	0	0	0	0	0
130157602	2	44	23.33	69.5	140	80	31	20	4	2	1	2	27	5	1	N	0	0	0	0	0	0
130259629	2	44	21.1	72	104	70	52	33	5	2.95	0.99	1.6	32	4.8	0	N	0	0	0	0	0	0
013028A041	2	44	24.52	81	120	80	15	12	5	2.63	1.25	1.8	22	5.5	0	N	0	0	0	0	0	0
222066185	2	44	29.41	95	158	90	29	26	5	3	2	1	19	6	1	PD	0	0	0	0	0	0
222066232	2	44	24.6	75	108	70	12	20	4	2	1	1	20	5	0	N	0	0	0	0	0	0
222066350	2	44	28.24	79	140	86	13	25	4	2	2	1	24	6	1	PD	0	0	1	0	1	0
224085146	2	44	25.68	85.6	126	80	31	27	5	3	1	1	27	4	0	N	0	0	0	0	0	0
224085232	2	44	25.27	87.5	108	78	15	34	4	2	1	2	30	5	0	N	0	0	0	0	0	0
224085319	2	44	20.78	72.4	110	70	12	16	5	3	1	1	16	5	0	N	0	0	0	0	0	0
224085386	2	44	27.82	82.2	106	68	18	38	4	2	1	1	31	4	0	N	0	0	0	0	0	0
227034083	2	44	24.43	83.8	142	92	17	16	5	3	2.08	1	22	5.4	1	N	0	0	1	0	1	0
227063292	2	44	18.31	65	110	70	10	14	6	4	0.86	2	23	5	0	N	1	1	0	0	1	0
227063324	2	44	20.19	81	106	78	20	27	5	3	2.35	1	27	4	0	N	0	0	1	0	1	0
022714M605	2	44	21.9	80.5	120	70	14	7	5	3	1.46	2	17	4.9	0	N	0	0	0	0	0	0
022714M689	2	44	21.56	75.2	110	70	9	13	4	2	0.83	2	27	3.6	0	N	0	0	0	0	0	0
227212264	2	44	21.61	73	170	110	22	17	4	2	2.16	1	19	4.4	1	N	0	0	1	1	1	0
131209719	1	44	24.95	83.5	120	75	17	10	4	2	2	1	32	5	0	N	0	0	0	1	1	1
131209960	1	44	23.92	81.2	146	90	30	14	5	2.38	3.34	1.1	19	9.5	1	D	0	0	1	0	1	1
214105986	1	44	22.66	79.3	100	74	19	27	4	3	1	1	24	4.6	0	N	0	0	0	1	1	1
224085385	1	44	23.79	83.5	120	84	19	27	4	2	1	1	26	5	0	N	0	0	0	0	0	1
022714M284	1	44	29.17	89.5	128	84	21	11	4	2	1.48	1	18	5.4	0	N	0	0	0	1	1	1
130019014	2	44	31.41	97.5	120	80	39	35	4	2	0.93	1	34	5.1	0	N	0	0	0	0	0	1
130118309	2	44	25.54	81	104	80	13	16	4	2.2	1.1	1.3	23	5.2	0	N	0	0	0	0	0	1
013028A004	2	44	27.93	97	120	80	14	5	4	2.28	1.36	1.1	15	5	0	N	0	0	0	0	0	1
224085358	2	44	27.63	76	112	70	19	24	3	1	3	1	23	4	0	N	0	0	1	1	1	1
227034214	2	44	30.14	94	100	70	8	38	4	2	2.65	1	19	14.4	0	D	0	0	1	1	1	1
227191381	2	44	22.92	79.5	220	128	17	7	5	2	2.87	1	19	4.3	1	N	0	0	1	0	1	1
227191710	2	44	23.51	88.5	180	110	18	16	4	0	6.49	1	27	4.5	1	N	0	0	1	1	1	1
227212140	2	44	23.18	80.5	118	60	9	13	3	2	1.23	1	23	5.5	0	N	0	0	0	1	1	1
刘万华	2	44	31.68	102.5	142	100	18	22	5	3	2	1	23	9	1	D	0	0	0	1	1	1
130077428	1	45	26.86	90.2	126	84	63	40	5	2	5	1	40	5	0	N	0	0	1	1	1	0
130079089	1	45	26.08	88.4	140	100	38	12	6	4.03	1.48	1.3	19	5.6	1	PD	1	1	0	0	1	0
130118690	1	45	28.03	96.9	172	108	48	24	7	4	2	2	33	8	1	D	1	1	1	0	1	0
130177047	1	45	25.07	95.4	152	90	38	19	4	1.31	3.27	1.2	26	5.1	1	N	0	0	1	0	1	0
130259566	1	45	17.93	67.6	132	92	15	21	5	2	1.23	2	38	5.2	0	N	0	0	0	0	0	0
013028A189	1	45	26.08	85	104	76	14	16	4	2	1	1	19	5	0	N	0	0	0	0	0	0
214105763	1	45	23.84	77	130	82	16	29	5	3	0.8	2	31	5.8	0	PD	0	0	0	0	0	0
227034311	1	45	20.22	67.3	138	84	27	11	4	2	2.16	1	63	4.9	0	N	0	0	1	0	1	0
227034565	1	45	26	84.5	124	70	18	32	5	3	2.51	1	37	4.7	0	N	0	0	1	0	1	0
227063019	1	45	22.34	81	138	88	39	20	5	3	0.91	1	26	4.9	0	N	0	1	0	0	1	0
022714M221	1	45	21.45	82	146	100	33	18	5	3	1.95	1	26	5.2	1	N	0	0	1	1	1	0
130118521	2	45	23.61	77.5	110	80	7	24	3	1	1	1	29	5	0	N	0	0	0	0	0	0
130157628	2	45	22.25	81.2	126	88	12	22	5	3	1	1	34	5	0	N	0	0	0	0	0	0
130177079	2	45	24.96	82	90	70	12	7	4	2.46	0.97	1.1	18	5.2	0	N	0	0	0	0	0	0
130248651	2	45	21.38	79.5	180	80	26	22	6	3	4	1	35	18	1	D	1	0	1	0	1	0
130259418	2	45	24.07	77	110	80	12	13	5	4	0	2	21	5.6	0	PD	0	1	0	0	1	0
130259565	2	45	21.18	72.8	104	70	13	12	5	4	0	2	20	5.1	0	N	0	1	0	0	1	0
013028A094	2	45	25.47	84	130	90	13	10	4	2.05	1.42	1.3	16	5.7	1	PD	0	0	0	0	0	0
013028A108	2	45	20.52	77	120	70	12	11	5	2.73	1.48	1.6	19	5.4	0	N	0	0	0	0	0	0
130319175	2	45	21.94	70.5	160	70	13	13	4	2	0.89	2	21	5.6	1	PD	0	0	0	0	0	0
130319275	2	45	20.35	67	150	100	13	11	5	3	1	2	12	6	1	PD	0	0	0	0	0	0
214105775	2	45	26.49	90	128	86	14	16	6	4	1.48	1	19	4.5	0	N	1	1	0	0	1	0
216080105	2	45	19.9	69.5	118	68	19	54	5	3	1	2	27	5	0	N	0	0	0	0	0	0
216080173	2	45	22.89	82	150	98	11	30	5	3	2	1	23	5	1	N	0	0	0	0	0	0
216080294	2	45	21.84	77	130	80	9	19	4	2	2	1	22	4	0	N	0	0	1	1	1	0
222066054	2	45	22.3	99	112	76	12	23	4	2	1	2	19	5	0	N	0	0	0	0	0	0
222066254	2	45	22.04	79	104	68	14	21	5	3	1	2	18	5	0	N	0	0	0	0	0	0
222066392	2	45	25.28	81	130	70	0	0	4	3	1	0	0	5	0	N	0	0	0	1	1	0
224085116	2	45	19.34	65.8	126	80	11	26	6	4	2	1	23	5	0	N	1	1	0	0	1	0
227034025	2	45	21.27	79.8	124	88	10	10	4	2	1.29	1	19	4.6	0	N	0	0	0	0	0	0
227191112	2	45	18.15	64	124	74	19	8	4	2	1.01	2	22	6	0	N	0	0	0	0	0	0
227191382	2	45	28.2	99	150	90	222	53	6	2	5.43	2	56	6.4	1	PD	1	0	1	0	1	0
227212057	2	45	22.94	82	170	100	15	7	5	3	0.67	2	40	4.8	1	N	0	0	0	0	0	0
130077449	1	45	23.06	72.5	116	70	45	10	5	3.03	1.25	1.4	33	5.2	0	N	0	0	0	0	0	1
130248293	1	45	24.84	77.7	138	86	12	12	4	2	1	1	23	5	0	N	0	0	0	0	0	1
013028A111	1	45	23.95	82.3	132	84	15	8	5	3	1	2	21	6	0	PD	0	0	0	0	0	1
131209900	1	45	27.29	92.9	128	90	45	18	5	3	1	1	27	4	1	N	0	0	0	0	0	1
131209909	1	45	32.61	103	140	90	34	16	5	2	3	1	26	5	1	N	0	0	1	0	1	1
224085420	1	45	26.01	83	128	70	21	23	5	3	2	1	17	4	0	N	0	0	1	0	1	1
227034200	1	45	27.88	98.5	142	96	98	21	7	5	0.92	1	28	5	1	N	1	1	0	1	1	1
227063134	1	45	22.05	79	120	88	10	26	3	1	0.93	1	24	4.6	0	N	0	0	0	0	0	1
227212309	1	45	18.71	72	180	98	269	48	3	1	1.26	2	54	4.6	1	N	0	0	0	0	0	1
130157780	2	45	24.24	82.2	160	88	17	11	5	3	1.11	1	21	5.3	1	N	0	0	0	0	0	1
130259470	2	45	28.16	91	150	100	19	12	5	3	0.98	2	15	4.9	1	N	0	0	0	0	0	1
130319180	2	45	25.56	82.5	170	100	10	9	5	3	1.49	1	16	4.6	1	N	0	0	0	0	0	1
214105532	2	45	30.15	103	110	76	103	30	6	3	2.84	1	32	5.5	0	N	1	0	1	0	1	1
216080209	2	45	21.51	76.5	108	74	18	21	5	3	1	2	21	4	0	N	0	0	0	0	0	1
224085355	2	45	19.47	67.5	130	84	13	35	4	2	1	1	30	5	0	N	0	0	0	0	0	1
227034146	2	45	26.87	85.5	104	60	12	11	4	3	1.07	1	17	4.4	0	N	0	0	0	1	1	1
227034601	2	45	26.48	97	108	80	31	21	5	3	1.14	1	40	4.7	0	N	0	0	0	0	0	1
227063231	2	45	19.88	69	130	90	32	18	4	1	5.91	1	16	7	1	D	0	0	1	1	1	1
227191329	2	45	27.56	88.9	140	98	84	20	7	4	1.73	2	23	6.2	1	PD	1	1	1	0	1	1
227191702	2	45	23.11	80	130	86	14	16	7	5	1.11	2	19	6.9	0	PD	1	1	0	0	1	1
013028A012	1	46	20.35	73	120	70	46	7	5	2.36	1.62	1.9	28	5.3	0	N	0	0	0	0	0	0
216080070	1	46	18.88	70.5	94	70	15	28	4	2	1	2	29	4	0	N	0	0	0	0	0	0
227063230	1	46	22.72	98	132	88	15	11	4	2	1.24	1	15	5	0	N	0	0	0	1	1	0
227191122	1	46	22.69	80.5	140	82	52	26	4	2	1.33	2	35	5	1	N	0	0	0	0	0	0
130157709	2	46	22.96	80.5	100	78	14	16	3	1	2	1	21	5	0	N	0	0	1	1	1	0
216080295	2	46	31.48	104	140	100	27	29	5	3	1	1	22	8	1	D	0	0	0	0	0	0
227063406	2	46	22.6	76.5	110	70	17	7	6	3	1.4	2	21	5	0	N	1	0	0	0	1	0
227063412	2	46	26.84	88.5	132	86	19	16	5	3	1.03	2	26	5	0	N	0	0	0	0	0	0
022714M211	2	46	25.92	92.5	110	68	14	13	5	3	2.09	1	21	4.3	0	N	0	0	1	0	1	0
130118691	1	46	28.9	89.5	110	70	29	13	3	2	1	1	21	5	0	N	0	0	0	1	1	1
130157627	1	46	27.32	95.4	130	110	39	23	4	1.48	3.79	0.8	20	6	0	PD	0	0	1	1	1	1
130319139	1	46	25.96	88.4	132	82	36	13	4	2	1	1	21	6	0	N	0	0	0	0	0	1
130319262	1	46	29.36	94.8	132	82	38	19	5	3	3	1	43	5	0	N	0	0	1	1	1	1
131209823	1	46	28.13	97.9	110	80	37	18	5	2	6	1	23	5	0	N	0	0	1	1	1	1
222066233	1	46	28.66	91.5	106	70	23	36	5	3	3	1	29	4	0	N	0	0	1	1	1	1
227034085	1	46	26.79	88.5	120	82	23	19	5	3	1.81	1	24	4.9	0	N	0	1	1	1	1	1
227063353	1	46	24.24	82	100	70	51	25	7	4	1.4	2	36	6	0	PD	1	1	0	0	1	1
130077450	2	46	24.3	81.7	130	88	18	9	5	2.55	1.86	1.6	20	5.2	0	N	0	0	1	0	1	1
130077478	2	46	20.74	76	118	80	38	3	4	2	3.29	1	21	5.6	0	PD	0	0	1	1	1	1
130157768	2	46	23.73	79.8	140	84	16	13	5	3	1	2	21	4	1	N	0	0	0	0	0	1
130157776	2	46	23.67	77	104	70	21	14	4	1.91	1.07	1.6	20	4.7	0	N	0	0	0	0	0	1
130259458	2	46	24.89	80.1	120	80	23	18	7	3	6.49	1	26	5.4	0	N	1	0	1	1	1	1
130319201	2	46	24.1	85.5	135	90	13	17	4	2	0.84	2	24	5.6	1	PD	0	0	0	0	0	1
130319261	2	46	30.41	99.5	134	78	41	53	4	0	6	1	46	6	0	PD	0	0	1	1	1	1
214105824	2	46	27.68	88.5	156	68	18	14	5	2	2.12	2	22	4.5	1	N	0	0	1	0	1	1
214105842	2	46	27.39	89	116	80	18	9	4	2	1.39	1	17	5.5	0	N	0	0	0	1	1	1
222066316	2	46	26.17	86	138	76	12	24	7	4	2	2	26	9	0	D	1	1	1	0	1	1
224085388	2	46	31.23	102	136	98	15	22	4	2	2	1	22	4	1	N	0	0	1	1	1	1
227191328	2	46	22.73	85	118	80	19	8	4	2	1.57	2	18	4.8	0	N	0	0	0	0	0	1
130077425	1	47	25.51	82	132	80	73	20	5	2.66	0.75	2	28	6.2	0	PD	0	0	0	0	0	0
130157702	1	47	22.51	79.8	120	84	30	23	7	3	1	4	32	5	0	N	1	0	0	0	1	0
130319168	1	47	32.93	109.5	105	80	53	32	6	4	2.42	1	30	6.3	0	D	1	1	1	1	1	0
131209716	1	47	21.6	76.4	152	100	105	17	5	3	2.84	1	19	5	1	N	0	0	1	1	1	0
214105747	1	47	22.31	68	112	80	16	22	3	1	1.13	1	30	4.8	0	N	0	0	0	1	1	0
222066312	1	47	20.94	74.5	108	82	73	87	5	2	1	2	86	6	0	PD	0	0	0	0	0	0
224085442	1	47	20.38	78	120	80	11	25	4	2	3	1	25	5	0	N	0	0	1	0	1	0
227063278	1	47	25.76	92	130	80	11	13	5	3	0.9	1	22	5	0	N	0	0	0	0	0	0
227191111	1	47	24.39	93	120	86	37	28	5	3	2.15	1	26	5	0	N	0	0	1	0	1	0
130138021	2	47	24.01	79.5	110	80	11	12	5	2	2	2	23	5	0	N	0	0	1	0	1	0
130259645	2	47	25.67	81.5	156	80	11	11	4	2.05	1.22	1.4	20	4.8	1	N	0	0	0	0	0	0
214105739	2	47	25.48	83	130	82	16	20	4	2	0.95	1	21	5.1	0	N	0	0	0	0	0	0
214105774	2	47	24.97	79	110	70	14	4	4	2	1.19	2	17	4.2	0	N	0	0	0	0	0	0
222066292	2	47	26.56	79	100	58	14	23	4	2	1	2	23	5	0	N	0	0	0	0	0	0
227034175	2	47	38.58	123	120	90	189	92	6	3	2.3	2	168	9.3	1	D	1	0	1	0	1	0
227063206	2	47	20.43	73	102	70	22	15	5	3	0.85	2	19	5.2	0	N	0	0	0	0	0	0
130248204	1	47	27.81	85	146	90	20	29	4	2	3	1	30	6	1	PD	0	0	1	1	1	1
130259457	1	47	30.2	98.4	126	108	48	38	6	4	2.52	1	33	7.3	0	D	1	1	1	0	1	1
130259459	1	47	25.43	95.8	124	86	61	22	6	4	2.64	1	24	6.1	0	PD	1	1	1	0	1	1
013028A186	1	47	30.64	103.8	128	90	40	21	4	2	2	1	20	6	1	PD	0	0	0	1	1	1
131209730	1	47	24.44	87.4	102	85	34	29	6	3.83	2.35	1.1	28	7.6	0	D	1	1	1	0	1	1
130177116	2	47	28.86	90	140	90	21	19	4	3	1	1	17	5	1	N	0	0	0	0	0	1
130248332	2	47	29.26	88.2	158	94	49	17	5	3	2	1	24	5	1	N	0	0	1	1	1	1
227034373	2	47	28.04	91	90	60	17	14	6	4	0.58	1	28	4.5	0	N	1	1	0	0	1	1
227191123	2	47	29.46	97.5	150	90	45	24	6	2	6.49	1	24	5	1	N	1	0	1	1	1	1
227191193	2	47	25.71	93.5	110	78	12	14	4	1	4.47	1	22	4.5	0	N	0	0	1	1	1	1
227191543	2	47	25.06	88	100	70	19	19	5	3	3.41	1	28	5.3	0	N	0	0	1	0	1	1
130018941	1	48	25.24	82	140	86	53	20	5	3	0.84	2	39	5	1	N	0	0	0	0	0	0
130157680	1	48	18.88	67.5	100	70	19	17	5	2.57	1.16	1.9	26	5.1	0	N	0	0	0	0	0	0
130319170	1	48	29.62	103	106	70	40	22	5	3	2.46	1	24	5.2	0	N	0	0	1	1	1	0
130319246	1	48	22.92	75.5	110	70	14	9	6	4	1	1	20	5	0	N	1	1	0	0	1	0
222066245	1	48	25.99	77	120	76	19	32	4	2	1	1	29	6	0	PD	0	0	0	0	0	0
227063422	1	48	24.02	85	124	80	54	30	5	2	4.81	1	35	6	0	PD	0	0	1	0	1	0
227191327	1	48	23.17	84.5	114	86	45	20	8	6	1.15	2	34	5.2	0	N	1	1	0	0	1	0
130157682	2	48	22.04	83.2	140	96	98	21	5	2	1	2	34	5	1	N	0	0	0	0	0	0
130177152	2	48	22.55	83.6	138	80	132	27	3	0.78	2.25	1.2	40	4.8	0	N	0	0	1	0	1	0
130248346	2	48	27.63	93.2	122	70	16	9	4	2	1	1	12	6	0	N	0	0	0	0	0	0
130259475	2	48	23.58	77.5	124	76	21	18	4	1	2.91	1	23	4.9	0	N	0	0	1	0	1	0
214105764	2	48	27.44	89.5	138	82	17	16	5	3	2.06	1	26	5.8	0	PD	0	0	1	0	1	0
216080307	2	48	25.61	87	154	90	17	25	4	2	2	1	26	4	1	N	0	0	1	1	1	0
224085360	2	48	19.69	70	140	76	10	21	5	3	2	2	21	6	1	N	0	0	1	0	1	0
227063003	2	48	21.83	79	128	80	18	17	5	3	1.11	2	26	6	0	PD	0	0	0	0	0	0
227063047	2	48	23.31	74	120	78	14	16	4	2	0.91	1	27	5.3	0	N	0	0	0	0	0	0
227063354	2	48	22.19	76	110	70	12	14	4	2	0.97	1	20	5	0	N	0	0	0	0	0	0
227063415	2	48	21.08	80.5	120	70	9	20	5	3	1.67	1	22	5	0	N	0	0	0	0	0	0
022714M697	2	48	18.86	72.5	112	80	14	16	6	3	2.99	1	27	4.7	0	N	1	1	1	0	1	0
130118586	1	48	35.67	120.5	160	120	33	19	7	3	6	1	23	15	1	D	1	0	1	1	1	1
130138108	1	48	26	89	140	90	120	47	7	5	1	2	41	6	1	PD	1	1	0	0	1	1
130157765	1	48	25.47	87.5	130	80	26	27	4	2	2	1	27	5.8	0	PD	0	0	1	1	1	1
130157778	1	48	28.6	95.5	142	90	26	29	5	4	0	1	22	6	1	N	0	1	0	0	1	1
130177066	1	48	24.68	87	114	70	112	47	4	1.86	1.85	1.3	42	4.9	0	N	0	0	1	0	1	1
130248328	1	48	27.71	91.4	104	64	49	30	4	2	2.33	1	29	4.7	0	N	0	0	1	1	1	1
130319270	1	48	24.5	83.8	135	95	188	41	5	3	2	1	48	6	0	PD	0	0	1	1	1	1
131209882	1	48	25.35	88.2	122	90	33	17	4	2	3	1	21	6	1	N	0	0	1	1	1	1
224085362	1	48	26.33	86.5	130	78	15	17	4	2	2	1	23	3	0	N	0	0	0	0	0	1
224085426	1	48	28.97	93.5	122	74	17	39	4	3	1	1	27	5	0	N	0	0	0	1	1	1
227063046	1	48	22.72	76	126	94	21	22	4	2	1.32	1	22	4.9	0	N	0	0	0	0	0	1
022714M203	1	48	28.31	94.5	186	110	22	14	5	3	2.77	1	27	5.6	1	PD	0	0	1	1	1	1
130077301	2	48	27.42	92	120	74	34	18	6	4	3	1	28	5	0	N	1	1	1	0	1	1
013028A104	2	48	31.41	100	140	90	20	11	4	3	1	1	17	5	1	N	0	0	0	1	1	1
013028A181	2	48	26.26	86.5	120	86	14	18	5	3	2	1	19	5	0	N	0	0	1	1	1	1
214105536	2	48	28	84.5	124	82	24	12	4	2	2.23	1	20	4.9	0	N	0	0	1	0	1	1
222066091	2	48	27.81	89	132	84	29	35	4	1	5	1	31	5	0	N	0	0	1	1	1	1
224085372	2	48	22.67	84	108	80	9	19	5	3	1	2	22	5	0	N	0	0	0	0	0	1
224085379	2	48	26.3	87	154	94	11	16	5	3	1	2	20	5	1	N	0	0	0	0	0	1
224085397	2	48	25.12	89	130	84	11	23	4	2	1	1	21	4	0	N	0	0	0	0	0	1
224085460	2	48	25.36	85	116	74	14	32	5	3	3	1	26	5	0	N	0	0	1	0	1	1
224085471	2	48	24.26	82	108	72	9	13	5	3	1	1	13	4	0	N	0	0	0	0	0	1
227063404	2	48	22.64	81	130	80	38	27	5	3	2.35	1	31	8	0	D	0	0	1	0	1	1
227063416	2	48	28.72	97.5	180	110	15	13	4	2	1.95	1	18	5	1	N	0	0	1	1	1	1
022714M263	2	48	27.3	99.5	170	90	27	14	5	3	1.32	1	23	10.5	1	D	0	1	0	1	1	1
130077406	1	49	18.11	67.5	124	80	24	11	4	2	1	2	20	5	0	N	0	0	0	0	0	0
013028A070	1	49	28.8	97.8	160	124	87	32	5	2	4	1	28	6	1	PD	0	0	1	1	1	0
131209915	1	49	23.41	71	125	85	14	21	4	2	1	2	19	6	0	N	0	0	0	0	0	0
222066049	1	49	21.45	72	120	82	24	30	5	3	1	2	32	5	0	N	0	0	0	0	0	0
224085251	1	49	21.47	73	102	82	14	24	4	2	1	2	25	5	0	N	0	0	0	0	0	0
224085304	1	49	23.54	81	160	100	32	39	3	1	1	2	41	5	1	N	0	0	0	0	0	0
227063214	1	49	23.05	80.5	140	90	53	29	6	4	1.07	2	24	5	1	N	1	1	0	0	1	0
130018905	2	49	26.76	75	180	100	32	15	5	3	1.21	2	35	5	1	N	0	0	0	0	0	0
130157732	2	49	24.7	80.5	120	80	13	9	4	2	1	2	21	6	0	PD	0	0	0	0	0	0
130259591	2	49	25.24	82	122	80	59	23	4	1	1	2	26	5	0	N	0	0	0	0	0	0
130259644	2	49	22.25	75.5	98	70	13	10	4	2	2	1	19	6	0	N	0	0	1	0	1	0
214105715	2	49	23.53	82	148	98	21	22	4	2	1.22	2	21	5.3	1	N	0	0	0	0	0	0
214105745	2	49	24	77	100	90	26	34	4	2	0.93	1	47	4.8	1	N	0	0	0	0	0	0
214105866	2	49	22.83	76	120	80	21	19	5	3	2	1	23	5	0	N	0	0	0	0	0	0
214105908	2	49	24.98	82.5	110	76	11	13	4	2	0.71	2	19	4.3	0	N	0	0	0	0	0	0
216080001	2	49	22.01	78	106	70	42	24	5	3	1	1	29	5	0	N	0	1	0	0	1	0
222066023	2	49	18.3	69	118	70	14	24	4	2	1	2	25	5	0	N	0	0	0	0	0	0
222066184	2	49	25.43	79	120	78	12	24	3	2	1	1	27	5	0	N	0	0	0	1	1	0
222066253	2	49	25.64	90	120	64	10	22	5	3	1	1	22	4	0	N	0	1	0	1	1	0
224085364	2	49	18.07	59	128	70	9	15	4	2	1	2	24	5	0	N	0	0	0	0	0	0
227034182	2	49	21.17	72.8	152	100	16	14	7	5	1.22	2	27	4.8	1	N	1	1	0	0	1	0
022714M285	2	49	22.63	82	120	76	208	261	5	3	1.57	1	166	4.8	0	N	0	0	0	0	0	0
227191346	2	49	23.14	84.5	140	90	20	44	7	4	1.84	2	51	5.7	1	PD	1	1	1	0	1	0
227212097	2	49	17.47	69	110	80	18	16	4	2	3.1	1	27	4.6	0	N	0	0	1	1	1	0
130138020	1	49	23.02	79.4	118	86	76	40	5	2.46	2.28	1.5	31	5.8	0	PD	0	0	1	0	1	1
130138089	1	49	25.81	89	140	100	22	23	4	2	2	1	28	6	1	PD	0	0	1	1	1	1
013028A182	1	49	26.41	85.2	174	110	32	54	5	3	2	1	52	7	1	D	0	0	1	0	1	1
130319187	1	49	25.39	84.2	130	96	43	25	5	3	2	1	27	6	0	PD	0	0	1	0	1	1
222066160	1	49	24.95	86.2	108	70	10	23	4	2	1	2	24	5	0	N	0	0	0	0	0	1
227063205	1	49	52.99	68	110	68	22	17	5	3	1.86	1	19	5	0	N	0	0	1	0	1	1
130118610	2	49	25.04	87	110	80	9	11	4	2.19	1.34	1.2	16	5	0	N	0	0	0	0	0	1
130138009	2	49	23.73	79.5	100	70	16	14	5	3.34	1.24	1.1	25	5.6	0	PD	0	0	0	0	0	1
0130157800（李春侠）	2	49	24.24	83	180	110	14	13	4	2.17	2.05	0.9	24	5.5	1	N	0	0	1	1	1	1
130248646	2	49	28.52	88.8	128	100	12	28	4	1	5	1	32	5	1	N	0	0	1	1	1	1
130319136	2	49	30.12	98	138	80	41	19	5	3	2.66	1	21	4.9	0	N	0	0	1	0	1	1
130319203	2	49	27.35	87	128	90	22	31	5	2	3.12	1	28	5.3	1	N	0	0	1	0	1	1
224085082	2	49	24.44	81	158	100	17	28	5	3	2	1	26	5	1	N	0	0	0	0	0	1
224085190	2	49	22.72	78.5	100	70	10	23	4	2	1	1	21	4	0	N	0	0	0	0	0	1
227034037	2	49	29.01	98	148	90	31	25	5	3	1.68	1	37	4.9	1	N	0	0	0	0	0	1
227034188	2	49	26.77	93	156	100	24	19	4	2	1.31	1	20	4.8	1	N	0	0	0	1	1	1
130077457	1	50	23.42	84.2	106	82	48	20	6	4.24	1.01	1.3	25	5.2	0	N	1	1	0	0	1	0
130259474	1	50	28.15	94	134	100	97	16	4	2	2.73	1	21	9.5	1	D	0	0	1	1	1	0
131209983	1	50	30.45	97	160	90	73	49	5	3	2	1	45	5	1	N	0	0	0	1	1	0
216080044	1	50	28.91	93.5	156	108	42	41	4	1	6	1	24	7	1	PD	0	0	1	1	1	0
224085100	1	50	26.66	83	110	82	13	26	4	2	1	2	21	5	0	N	0	0	0	0	0	0
224085137	1	50	24.52	84.5	128	78	23	26	5	3	2	1	21	5	0	N	0	0	0	0	0	0
224085193	1	50	21.87	72	110	70	40	41	5	3	1	2	35	4	0	N	0	0	0	0	0	0
227034121	1	50	19.59	63.5	124	70	31	17	5	3	1.37	1	28	5.1	0	N	0	0	0	0	0	0
227034181	1	50	19.65	74.5	114	82	56	25	4	1	1.3	2	33	5.8	0	PD	0	0	0	0	0	0
227034307	1	50	22.89	82	114	86	23	23	10	8	6.49	1	21	7.4	0	D	1	1	1	0	1	0
227063408	1	50	25.73	89.5	132	80	44	30	6	3	3.43	1	21	5	0	N	1	0	1	0	1	0
022714M009	1	50	23.8	79.8	144	88	53	25	5	3	0.97	2	38	4.9	1	N	0	0	0	0	0	0
130118343	2	50	23.55	87.6	140	90	17	14	4	2	1	1	24	6	1	PD	0	0	0	1	1	0
130138040	2	50	22	73.5	118	80	33	16	5	2	2	2	24	6	0	N	0	0	1	0	1	0
130157761	2	50	21.37	79.2	122	80	19	20	4	2	2	1	33	5	0	N	0	0	0	0	0	0
130177067	2	50	20.2	71	130	84	14	18	5	2.47	0.73	2.2	24	4.6	0	N	0	0	0	0	0	0
013028A195	2	50	21.6	81	120	50	10	9	4	1.85	1.2	1.6	23	5.2	0	N	0	0	0	0	0	0
214105708	2	50	22.63	79	152	94	13	22	6	3	2.09	2	27	5.3	1	N	1	0	1	0	1	0
216080012	2	50	21.15	79	122	80	16	27	4	2	1	1	29	5	0	N	0	0	0	0	0	0
224085075	2	50	28.28	101	120	78	19	20	5	3	2	1	22	4	0	N	0	0	1	0	1	0
224085270	2	50	19.43	68	110	80	12	24	5	3	1	1	24	5	0	N	0	0	0	0	0	0
224085315	2	50	19.93	68	100	70	12	23	5	3	2	1	26	4	0	N	0	0	1	0	1	0
224085423	2	50	21.35	72	122	78	17	37	4	2	3	1	29	4	0	N	0	0	1	0	1	0
227034642	2	50	21.11	79.8	110	74	11	6	6	4	4.85	2	24	5.6	0	PD	1	1	1	0	1	0
227034666	2	50	27.39	85.5	138	90	15	34	5	3	1.69	2	25	4.8	1	N	0	0	0	0	0	0
227063215	2	50	19.14	69.5	142	92	27	18	6	3	0.99	2	29	5	1	N	1	1	0	0	1	0
227063411	2	50	24.24	76.5	126	84	16	15	6	3	3.36	2	20	5	0	N	1	0	1	0	1	0
022714M231	2	50	23.21	85.3	140	90	11	9	4	2	1.11	1	16	4.8	1	N	0	0	0	0	0	0
227191484	2	50	22.64	77.5	110	80	17	15	4	2	1.92	2	26	4.5	0	N	0	0	1	0	1	0
130319133	1	50	25.32	80.6	130	100	21	18	3	2	1	1	23	5	1	N	0	0	0	1	1	1
130319157	1	50	25.76	84.5	108	80	22	28	4	2	1	1	27	8	0	D	0	0	0	0	0	1
130319159	1	50	27.43	85	168	114	24	13	5	3	3	1	23	5	1	N	0	0	1	1	1	1
130319247	1	50	26.23	85.2	120	80	100	26	4	1	4	1	35	6	0	PD	0	0	1	1	1	1
224085016	1	50	31.48	101	142	100	33	24	5	2	3	1	23	5	1	N	0	0	1	0	1	1
224085472	1	50	27.07	88.5	106	82	28	25	5	3	2	1	22	4	0	N	0	0	0	0	0	1
227034164	1	50	27.56	94.2	122	80	21	14	5	3	1.68	1	28	5.1	0	N	0	0	0	0	0	1
130077468	2	50	23.77	77.5	134	86	31	11	4	1	4.83	0.8	19	4.7	0	N	0	0	1	1	1	1
130118311	2	50	24.14	82.5	108	80	12	13	4	2.38	1.14	1.1	17	5.2	0	N	0	0	0	0	0	1
130248212	2	50	31.82	102.8	116	80	42	15	4	1	3	1	21	5	0	N	0	0	1	0	1	1
130248324	2	50	25.27	83	170	90	22	14	3	1	3	1	22	8	1	D	0	0	1	1	1	1
130248653	2	50	27.76	92.5	130	80	26	20	6	4	2	2	24	5	0	N	1	1	1	0	1	1
130259466	2	50	24.42	89.5	120	80	11	36	3	1	0.79	1	25	4.9	0	N	0	0	0	0	0	1
130259620	2	50	28.97	98	120	80	12	14	5	3.07	2.04	1	27	4.9	0	N	0	0	1	1	1	1
130259643	2	50	25.04	83.7	120	70	14	12	5	3	2	1	17	5	0	N	0	0	1	1	1	1
130319245	2	50	23.74	80.5	150	100	16	10	4	2	2	1	15	6	1	PD	0	0	1	1	1	1
130319258	2	50	32.46	100.5	140	80	22	22	4	2	2	1	28	6	1	N	0	0	1	1	1	1
216080167	2	50	21.93	84.5	136	84	16	28	4	2	1	1	27	4	0	N	0	0	0	0	0	1
224085041	2	50	25.6	82	138	86	125	74	5	3	1	2	59	4	0	N	0	0	0	0	0	1
224085427	2	50	27.12	84	92	74	13	21	5	3	2	1	24	6	0	PD	0	0	1	0	1	1
022714M688	2	50	23.67	89.2	150	90	29	13	5	3	1.81	1	23	5.1	1	N	0	0	1	0	1	1
130018822	1	51	23.71	81.5	110	75	29	20	4	3	0	1	25	6	0	N	0	0	0	1	1	0
130077413	1	51	26.76	88	180	106	67	23	5	2.33	2.79	1.4	25	5.1	1	N	0	0	1	0	1	0
130118268	1	51	27.92	92	160	100	59	21	4	1.35	2.3	1.6	28	6.7	1	PD	0	0	1	0	1	0
130259579	1	51	25.32	82	140	90	42	29	6	3	3.11	1	34	7.7	1	D	1	1	1	0	1	0
013028A197	1	51	32.7	100	140	96	21	22	4	2	1	1	24	6	1	N	0	0	0	0	0	0
131209875	1	51	22.82	86	106	84	84	29	5	3	1	1	26	5	0	N	0	1	0	0	1	0
131209980	1	51	30.03	90	155	100	94	30	5	3	3	1	39	6	1	PD	0	0	1	1	1	0
214105946	1	51	26.9	96	130	80	21	28	4	2	1.22	1	31	4.6	0	N	0	0	0	0	0	0
222066035	1	51	21.3	79	138	74	38	33	5	3	1	2	31	6	0	PD	0	0	0	0	0	0
222066423	1	51	28	95	140	100	23	45	4	3	2	1	26	5	1	N	0	0	0	1	1	0
227034360	1	51	26.46	95.5	140	90	41	44	4	3	0.88	1	38	4.9	1	N	0	0	0	1	1	0
227063329	1	51	25	87	198	130	117	46	6	3	2.48	1	50	6	1	N	1	1	1	0	1	0
130077435	2	51	23.14	81.6	120	90	13	15	4	2	1	1	21	5	1	N	0	0	0	1	1	0
130157679	2	51	24.47	75	106	80	16	8	6	3.01	1.73	2.2	21	5.3	0	N	1	0	1	0	1	0
130177094	2	51	27.88	87.6	150	90	38	31	5	2.85	2.32	1.1	44	5.1	1	N	0	0	1	0	1	0
130319160	2	51	24.18	83	135	90	20	8	4	2	2	1	13	6	1	PD	0	0	1	0	1	0
130319213	2	51	20.84	73	162	80	11	12	5	3	0.68	2	33	5.3	1	N	0	0	0	0	0	0
130319216	2	51	24.15	82.6	120	70	28	21	5	3	1.44	1	23	6.1	0	PD	0	0	0	0	0	0
214105943	2	51	23.95	77	110	70	15	21	7	5	1.72	2	29	4.4	0	N	1	1	1	0	1	0
214105947	2	51	23.16	80.5	126	78	17	19	6	4	2.31	1	23	6.4	0	PD	1	1	1	1	1	0
216080082	2	51	24.77	82	110	80	14	29	4	2	1	1	27	5	0	N	0	0	0	0	0	0
222066155	2	51	21.54	76.5	120	78	16	21	6	4	2	2	23	5	0	N	1	1	0	0	1	0
224085035	2	51	17.16	67	110	64	24	26	4	2	1	1	23	4	0	N	0	0	0	0	0	0
224085252	2	51	25.57	83	150	90	152	78	4	2	2	1	48	4	1	N	0	0	1	0	1	0
224085412	2	51	22.99	71	148	90	26	54	4	2	1	2	34	4	1	N	0	0	0	0	0	0
227212052	2	51	17.78	62	118	68	15	10	5	3	1.15	1	23	5.2	0	N	0	0	0	0	0	0
227212287	2	51	20.46	78.8	120	90	31	18	4	2	1.93	1	23	4.8	1	N	0	0	1	1	1	0
130018900	1	51	25.58	93.6	140	90	28	24	4	2	2	1	18	7	1	PD	0	0	1	1	1	1
130079083	1	51	27.61	96.3	130	84	18	27	3	1	1.29	1	22	5.3	0	N	0	0	0	1	1	1
013028A020	1	51	25.53	91	130	80	24	12	5	3	2	1	26	6	0	PD	0	0	0	0	0	1
013028A112	1	51	25.97	87.5	150	90	28	17	5	3	3	1	20	8	1	D	0	0	1	1	1	1
130319224	1	51	27.68	95.5	125	85	83	30	5	3	2	1	32	7	0	PD	0	0	1	0	1	1
214105753	1	51	24.93	92.5	110	82	24	29	5	3	1.16	1	27	5	0	N	0	0	0	0	0	1
227212238	1	51	23.3	83	158	90	31	22	5	3	2.11	1	24	5.3	1	N	0	0	1	0	1	1
130077456	2	51	28.88	85.5	118	78	13	16	5	3.16	1.4	1.2	20	5.2	0	N	0	0	0	0	0	1
130118584	2	51	31.36	91	182	104	23	16	5	1	6	1	22	7	1	D	0	0	1	1	1	1
130157762	2	51	25.68	82.4	126	94	19	23	5	3	1.11	2	28	5.2	0	N	0	0	0	0	0	1
013028A003	2	51	29.47	94	152	100	28	34	5	2.91	2.18	1.1	40	5.3	1	N	0	0	1	0	1	1
224085205	2	51	21.3	64	120	80	12	17	4	2	1	1	26	5	0	N	0	0	0	0	0	1
224085234	2	51	25.64	82	112	80	13	26	5	3	1	1	21	5	0	N	0	0	0	0	0	1
224085352	2	51	26.36	82	142	88	16	21	6	4	1	1	19	7	1	D	1	1	0	0	1	1
227034110	2	51	34.13	106	130	84	16	14	5	3	1.96	1	21	5.2	0	N	0	0	1	1	1	1
227063210	2	51	30.73	91	164	100	207	268	5	3	2.76	1	284	5	1	N	0	0	1	1	1	1
227191526	2	51	24.74	94.8	180	100	62	29	5	3	1.51	2	28	5.1	1	N	0	0	0	0	0	1
227212125	2	51	26.41	96.3	176	104	31	22	5	3	3.31	1	29	4.7	1	N	0	0	1	1	1	1
130077321	1	52	28.45	94.5	124	90	54	20	5	4		0	17	10	1	D	0	1	0	1	1	0
130077481	1	52	25.75	86.5	170	110	92	17	7	3	1	3	66	6	1	PD	1	0	0	0	1	0
130118344	1	52	27.43	94.2	132	86	39	13	6	3	4	1	20	8	0	D	1	0	1	0	1	0
130157633	1	52	21.36	78.5	150	90	32	25	5	4	1	1	26	5	1	N	0	1	0	1	1	0
131209908	1	52	26.8	91.6	120	88	45	17	5	3	2	1	21	6	0	N	0	0	0	0	0	0
214105600	1	52	23.04	74.5	126	84	20	13	5	3	2.08	1	18	5.9	0	PD	0	0	1	0	1	0
214105880	1	52	23.16	36.5	128	80	19	22	3	1	0.57	1	26	5.2	0	N	0	0	0	0	0	0
216080072	1	52	21.99	70.5	132	86	19	18	6	4	1	2	34	5	0	N	1	1	0	0	1	0
224085206	1	52	29.46	94	150	94	50	36	5	3	1	1	24	5	1	N	0	1	0	1	1	0
224085212	1	52	22.92	80.5	120	80	34	17	5	3	1	1	21	5	0	N	0	0	0	0	0	0
227034958	1	52	25.38	84.3	128	90	49	21	6	4	0.85	1	21	5.4	1	N	1	1	0	0	1	0
022714M062	1	52	18.15	67	150	82	153	20	5	2	2.74	2	31	5.1	1	N	0	0	1	0	1	0
022714M202	1	52	26.81	91.8	184	110	31	13	4	2	3.34	1	29	5	1	N	0	0	1	1	1	0
227212302	1	52	22.47	75.5	168	100	48	32	5	3	1.69	1	31	5.3	1	N	0	0	0	0	0	0
214105879	2	52	23.52	84	130	84	19	18	6	4	1.86	2	31	4.9	0	N	1	1	1	0	1	0
222066122	2	52	17.96	77	110	70	11	24	5	3	1	2	22	5	0	N	0	0	0	0	0	0
224085015	2	52	23.26	78	108	80	18	35	5	2	5	1	34	5	0	N	0	0	1	1	1	0
224085182	2	52	21.79	72	118	72	13	23	5	3	1	1	23	4	0	N	0	0	0	0	0	0
224085345	2	52	23.26	76	118	88	16	31	5	2	2	2	29	5	0	N	0	0	1	0	1	0
227034640	2	52	20.43	67	150	94	18	25	6	3	1.16	1	19	5.7	1	PD	1	0	0	1	1	0
227212176	2	52	20.49	71.5	140	90	43	10	5	3	1.82	1	21	4.5	1	N	0	0	1	1	1	0
013028A024	1	52	21.27	77	140	80	37	12	5	3.12	1.71	1.1	22	5.2	1	N	0	0	1	0	1	1
216080002	1	52	22.46	78.5	120	88	19	25	4	2	1	1	25	5	0	N	0	0	0	0	0	1
216080232	1	52	23.13	78.5	118	88	10	20	4	2	1	2	21	6	0	N	0	0	0	0	0	1
216080304	1	52	26.58	96	120	86	63	20	4	2	2	1	26	6	0	PD	0	0	0	1	1	1
222066440	1	52	25.22	79	110	76	33	39	4	2	1	2	32	6	0	N	0	0	0	0	0	1
224085233	1	52	31.01	96	142	86	62	46	7	3	6	1	35	5	1	N	1	0	1	1	1	1
130077382	2	52	29.2	94	158	96	13	7	8	6.09	1.34	1.3	22	5.1	1	N	1	1	0	0	1	1
130079082	2	52	27.39	85.6	126	82	18	13	6	4	1.66	1	20	5.5	0	N	1	1	0	0	1	1
130157760	2	52	23.06	77	130	80	18	21	5	3	2	1	25	5	0	N	0	0	1	0	1	1
214105512	2	52	26.84	87	128	86	34	41	5	3	1.74	1	41	5.1	0	N	0	0	1	0	1	1
222066036	2	52	26.92	89	130	70	16	24	5	3	2	1	26	5	0	N	0	0	1	1	1	1
222066201	2	52	25.23	92	120	90	16	26	6	4	3	1	20	5	1	N	1	1	1	1	1	1
222066212	2	52	28.7	90	118	84	16	37	5	3	2	1	28	5	0	N	0	0	0	0	0	1
224085227	2	52	25.56	77.5	130	86	51	31	5	2	5	1	28	4	0	N	0	0	1	1	1	1
227034178	2	52	24.33	83.3	132	92	19	19	6	4	1.96	1	22	6.7	0	PD	1	1	1	1	1	1
227034749	2	52	18.5	83	100	70	18	14	7	5	0.8	2	20	4.7	0	N	1	1	0	0	1	1
022714M063	2	52	24.57	90.5	152	92	50	14	3	1	0.65	2	33	5.4	1	N	0	0	0	0	0	1
227191340	2	52	23.91	90	148	90	49	25	6	3	2.69	1	34	6.1	1	PD	1	1	1	0	1	1
227212379	2	52	23.56	80.5	138	84	28	11	5	2	3.65	1	21	5.7	0	PD	0	0	1	1	1	1
130077480	1	53	24.44	86	132	90	19	7	4	2	1	1	21	5	1	N	0	0	0	0	0	0
130248376	1	53	24.68	85.4	116	90	34	12	6	4	2	1	25	6	1	PD	1	1	0	0	1	0
013028A016	1	53	21.03	74	110	80	17	20	4	2.23	1.7	1	25	5	0	N	0	0	1	1	1	0
013028A090	1	53	27.12	88.8	135	95	28	17	4	2	1	1	22	6	0	PD	0	0	0	0	0	0
130319229	1	53	21.72	72.5	140	95	9	19	4	2	1	1	24	5	1	N	0	0	0	0	0	0
216080013	1	53	19.64	70	118	76	46	69	4	2	1	1	70	5	0	N	0	0	0	0	0	0
216080099	1	53	20.12	77.5	130	70	191	54	6	3	1	2	36	6	0	PD	1	0	0	0	1	0
216080103	1	53	23.13	78	120	82	28	30	4	2	1	1	36	4	0	N	0	0	0	0	0	0
222066171	1	53	18.66	72	104	70	13	30	5	3	1	2	31	5	0	N	0	0	0	0	0	0
222066395	1	53	26.95	88	122	86	87	31	6	3	1	2	24	5	0	N	1	0	0	0	1	0
222066442	1	53	29.58	99	130	84	29	39	5	2	4	1	28	6	0	PD	0	0	1	1	1	0
224085430	1	53	23.67	84.6	130	80	61	18	6	3	1	2	36	5	0	N	1	0	0	0	1	0
227034114	1	53	20.9	76.8	132	86	39	17	7	4	1.89	2	31	6.2	0	PD	1	1	1	0	1	0
227034177	1	53	21.2	80.5	118	86	18	18	4	2	1.87	1	16	8	0	D	0	0	1	0	1	0
227034198	1	53	25.54	84.5	130	88	37	10	5	3	0.73	1	29	5.5	0	N	0	1	0	0	1	0
227034669	1	53	26.81	89	110	70	30	22	5	3	1.09	1	25	4.8	0	N	0	0	0	1	1	0
227034961	1	53	21.29	82.8	148	92	113	31	6	3	1.63	2	52	5.7	1	PD	1	0	0	0	1	0
227212246	1	53	21.6	75	120	100	254	17	7	4	0.91	2	27	5.8	1	PD	1	1	0	0	1	0
130018833	2	53	19.31	66	108	80	17	11	5	3	0.77	2	20	4.9	0	N	0	0	0	0	0	0
130118568	2	53	24.16	78.2	120	80	13	6	4	1.94	2.12	1.1	16	4.8	0	N	0	0	1	0	1	0
130157619	2	53	33.97	74	138	90	32	12	4	2	2	1	23	5	1	N	0	0	1	0	1	0
130157706	2	53	26.83	87.9	126	86	15	13	4	2.39	0.91	1.2	18	5.3	0	N	0	0	0	0	0	0
130248652	2	53	24.46	86.2	160	100	50	13	7	4	2	2	18	5	1	N	1	1	1	0	1	0
214105848	2	53	24.97	87	130	90	14	12	4	2	1.34	1	22	5.4	1	N	0	0	0	0	0	0
216080286	2	53	22.52	72	108	60	17	30	5	2	2	2	30	5	0	N	0	0	0	0	0	0
222066296	2	53	22.88	76.5	100	70	41	45	5	3	1	2	31	5	0	N	0	0	0	0	0	0
224085104	2	53	24.37	80	130	76	17	23	4	2	1	2	28	5	0	N	0	0	0	0	0	0
224085405	2	53	22.71	75	184	102	10	23	5	3	2	2	27	5	1	N	0	0	1	0	1	0
227034139	2	53	25	88	120	80	17	20	5	3	2.54	1	29	5	0	N	0	0	1	0	1	0
227034965	2	53	26.83	78.6	152	96	28	29	6	4	1.92	1	34	5.4	1	N	1	1	1	1	1	0
022714M673	2	53	22.22	81.5	150	100	16	12	6	3	1.12	2	33	4.9	1	N	1	1	0	0	1	0
227191345	2	53	21.64	73	100	64	25	12	6	4	1.33	2	23	5.2	0	N	1	1	0	0	1	0
130077421	1	53	28.39	92	134	86	34	18	6	3.85	2.3	1.1	21	19	0	D	1	1	1	0	1	1
130137999	1	53	24.42	87	130	104	39	26	3	2	0	1	23	4.8	0	N	0	0	0	1	1	1
130138000	1	53	24.45	88.5	160	90	159	31	6	3	3	1	54	6	1	PD	1	0	1	0	1	1
130138060	1	53	28.44	102.5	138	90	45	17	3	1.12	1.05	1.4	23	6	1	PD	0	0	0	0	0	1
227034901	1	53	27.74	92.5	170	100	94	81	6	3	1.68	2	45	6	1	PD	1	0	0	0	1	1
227191110	1	53	22.69	89.5	138	78	57	28	5	3	2.17	1	28	6	0	N	0	0	1	0	1	1
227212243	1	53	27.01	93	138	80	110	22	5	3	1.04	2	25	5.1	0	N	0	0	0	0	0	1
227212368	1	53	24.5	87	130	70	36	24	6	4	1.32	2	37	5.8	0	PD	1	1	0	0	1	1
130018896	2	53	26.08	86	130	80	18	13	5	3	1.72	1	20	5.6	0	PD	0	0	1	1	1	1
130019033	2	53	32.09	95	184	96	12	11	5	3	1.36	1	22	4.8	1	N	0	0	0	0	0	1
130077341	2	53	19.23	66.5	90	66	86	40	5	3	2	2	52	5	0	N	0	0	1	0	1	1
130079085	2	53	25.79	85	110	80	18	18	6	4	1.86	1	24	4	0	N	1	1	1	0	1	1
130138041	2	53	25.64	77	156	90	35	16	5	3	2	2	23	5	1	N	0	0	1	0	1	1
130157735	2	53	29.43	85.3	180	110	28	19	4	2	3	1	27	6	1	PD	0	0	1	1	1	1
130177054	2	53	26.32	83.5	128	84	19	17	5	2.51	1.73	1.7	24	4.5	0	N	0	0	1	0	1	1
013028A126	2	53	24.33	79.2	118	86	38	50	6	3.4	3.07	1.2	43	5.4	0	N	1	1	1	0	1	1
216080246	2	53	27.85	93	118	72	24	25	4	2	1	1	22	5	0	N	0	0	0	0	0	1
222066220	2	53	24.29	87	118	70	29	33	6	3	2	2	26	5	0	N	1	0	1	0	1	1
224085407	2	53	26.17	87	148	92	12	30	5	3	2	1	27	4	1	N	0	0	1	0	1	1
227063232	2	53	21.16	80.5	112	60	0	0	4	3	1.65	0	0	5	0	N	0	0	0	1	1	1
130019025	1	54	23.24	88.5	138	88	24	17	4	2.1	1.1	1.4	20	6	0	PD	0	0	0	0	0	0
130138104	1	54	25.82	82.2	140	100	66	8	7	3.7	3.96	1.5	31	5.5	1	N	1	1	1	0	1	0
130319255	1	54	27.58	93.5	142	86	12	13	3	1	1	1	18	5	1	N	0	0	0	0	0	0
214105618	1	54	24.07	81	146	90	54	48	4	2	0.76	1	43	6.4	1	PD	0	0	0	0	0	0
222066183	1	54	28.14	109	130	86	22	22	4	2	1	1	30	6	0	PD	0	0	0	0	0	0
224085036	1	54	26.53	87	158	110	128	35	7	3	6	1	31	5	1	N	1	0	1	1	1	0
224085092	1	54	19.71	72	100	72	33	21	6	4	1	2	19	5	0	N	1	1	0	0	1	0
224085338	1	54	22.91	83.5	140	90	121	48	6	3	1	2	65	5	1	N	1	0	0	0	1	0
227191134	1	54	25.16	96	188	102	103	23	6	4	1.66	2	31	8	1	D	1	1	0	0	1	0
227212098	1	54	20.94	79.5	162	90	36	17	5	3	2.69	1	31	4.8	1	N	0	0	1	1	1	0
130018881	2	54	22.41	77.5	120	90	13	35	6	3.91	1.51	1.4	28	5.6	1	PD	1	1	0	0	1	0
130118682	2	54	19.29	69	110	75	12	19	5	3	1	1	28	5	0	N	0	0	0	0	0	0
130248247	2	54	23.06	72.8	190	100	17	16	4	2	1	2	21	6	1	PD	0	0	0	0	0	0
130248285	2	54	25.08	78.2	130	80	27	65	8	5	4	1	48	5	0	N	1	1	1	0	1	0
130259612	2	54	21.18	75.5	146	90	17	11	6	4.04	1.89	1.1	23	5.3	1	N	1	1	1	0	1	0
013028A002	2	54	26.36	92.5	138	82	83	19	5	2.1	4.39	0.9	26	5.5	0	N	0	0	1	1	1	0
013028A018	2	54	23.38	79	180	96	14	11	4	2	1.1	1.5	22	5.4	1	N	0	0	0	0	0	0
214105836	2	54	28.76	77.5	108	70	14	14	5	3	2	1	19	4.9	0	N	0	0	1	0	1	0
214105906	2	54	19.58	65	106	80	27	13	5	2	1.19	2	28	5.1	0	N	0	0	0	0	0	0
216080138	2	54	22.72	68	156	90	14	27	6	4	1	2	27	5	1	N	1	1	0	0	1	0
224085138	2	54	23.52	75	148	90	18	26	5	3	1	2	22	5	1	N	0	0	0	0	0	0
224085299	2	54	20.13	71	112	74	16	17	5	3	2	1	15	5	0	N	0	0	1	0	1	0
224085392	2	54	20.15	69	130	80	21	24	5	3	1	1	25	5	0	N	0	0	0	0	0	0
227034035	2	54	20.6	72.5	112	72	18	19	6	4	1.07	2	27	5	0	N	1	1	0	0	1	0
227191455	2	54	21.87	81	150	90	10	6	4	2	1.45	1	21	5.3	1	N	0	0	0	0	0	0
227212239	2	54	18.7	68	130	80	20	13	5	3	2.17	2	22	5.1	0	N	0	0	1	0	1	0
130157733	1	54	24.07	84.9	130	90	29	15	3	1	1	1	21	6	1	PD	0	0	0	0	0	1
130157767	1	54	29.85	98	186	110	26	18	4	3	1.26	1	22	5.4	1	N	0	0	0	1	1	1
130259590	1	54	27.37	87.8	140	100	32	26	4	2	2	1	30	6	1	N	0	0	1	0	1	1
013028A125	1	54	27.21	96.9	100	70	118	24	5	3.23	1.69	1	25	6.9	0	PD	0	0	0	1	1	1
130319207	1	54	22.92	79	140	90	37	6	4	1	4	1	20	9	1	D	0	0	1	1	1	1
227063174	1	54	21.01	74.5	106	70	25	19	4	2	0.77	2	28	4.7	0	N	0	0	0	0	0	1
130018883	2	54	23.95	78.2	150	70	12	11	4	2	1	1	16	5	1	N	0	0	0	0	0	1
130118696	2	54	31.76	93	120	80	45	66	5	3	3	1	60	6	0	N	0	0	1	1	1	1
130137907	2	54	25.62	84	140	100	27	16	4	2	3	1	24	4	1	N	0	0	1	1	1	1
130138015	2	54	29.51	95	170	100	21	17	5	3.15	1.86	1	18	5.5	1	N	0	0	1	1	1	1
130259449	2	54	28.93	90.5	160	90	31	32	5	3	2.98	1	30	5.6	1	PD	0	0	1	0	1	1
130259557	2	54	25.47	82.8	140	72	26	15	5	3	2	1	19	12	1	D	0	0	1	1	1	1
013028A034	2	54	26.62	78.5	124	80	27	18	7	4.37	3.14	1.2	24	5.6	0	PD	1	1	1	0	1	1
222066347	2	54	23.19	97	162	76	35	29	5	2	4	1	18	10	1	D	0	0	1	0	1	1
227034122	2	54	32.07	94.2	150	94	57	14	5	3	1.99	1	32	5.1	1	N	0	0	1	0	1	1
227063266	2	54	24.98	95	140	80	43	24	9	7	2.42	1	30	6	1	PD	1	1	1	0	1	1
022714M651	2	54	25.98	97.7	150	80	21	5	6	3	4.98	1	17	7.2	1	D	1	0	1	0	1	1
022714M700	2	54	28.79	107	140	90	53	29	8	5	4.21	1	29	6.1	1	D	1	1	1	0	1	1
222066397	1	54	19.61	96.5			130	66	9	6	1	2	38	5	0	N	1	1	0	0	1	0
130018831	1	55	26.64	92	120	84	66	37	4	2.29	0.47	1.5	47	4.9	0	N	0	0	0	0	0	0
130118385	1	55	28.12	91.2	118	76	32	19	4	2	3	1	36	6	0	PD	0	0	1	0	1	0
130157771	1	55	24.39	79	140	80	74	11	4	2	2.94	1	20	12.1	1	D	0	0	1	1	1	0
013028A033	1	55	23.17	79.5	110	80	21	19	4	2.06	1.85	1.1	30	4.9	0	N	0	0	1	0	1	0
130319217	1	55	25.35	89.6	150	90	59	32	5	3	3	1	29	5	1	N	0	0	1	1	1	0
214105666	1	55	22.67	75	122	88	16	29	5	3	0.63	2	34	4.7	0	N	0	0	0	0	0	0
222066187	1	55	29	99.5	192	90	36	23	5	3	2	1	23	5	1	N	0	0	1	0	1	0
224085220	1	55	22.89	78	130	90	32	25	4	2	1	1	17	8	1	D	0	0	0	1	1	0
224085240	1	55	25.78	88	150	94	37	31	5	2	2	1	25	5	1	N	0	0	1	0	1	0
224085296	1	55	27.97	95.5	140	72	40	38	4	2	3	1	27	6	1	PD	0	0	1	1	1	0
224085316	1	55	26.7	88.5	156	90	111	42	5	2	3	2	37	5	1	N	0	0	1	0	1	0
224085351	1	55	22.74	79.8	184	100	51	41	7	5	2	2	49	6	1	PD	1	1	1	0	1	0
224085406	1	55	22.06	79	150	82	14	29	5	3	1	2	29	6	1	PD	0	0	0	0	0	0
224085418	1	55	27.76	96	160	92	52	33	5	2	3		21	18	1	D	0	0	1	0	1	0
227034790	1	55	25.58	83	112	68	33	30	5	3	3.59	1	25	4.9	0	D	0	0	1	1	1	0
022714M650	1	55	22.28	74	170	96	32	21	5	3	0.6	2	55	4.5	1	N	0	0	0	0	0	0
227191192	1	55	22.31	80.5	150	80	54	33	6	2	3.52	2	54	5.8	1	PD	1	0	1	0	1	0
227212406	1	55	20.23	75.5	130	110	25	29	6	4	1.01	2	31	4.8	0	N	1	1	0	0	1	0
130077446	2	55	27.21	94	160	100	24	20	6	3.65	1.87	1.5	25	5.3	1	N	1	1	1	0	1	0
130157689	2	55	21.47	82	140	90	15	33	5	2.61	1.29	1.8	37	6.8	1	PD	0	0	0	0	0	0
130248289	2	55	20.34	69.2	156	80	11	11	4	2	1	1	20	5	1	N	0	0	0	0	0	0
130248362	2	55	25.38	80.9	115	85	31	16	5	3	2	2	22	5	0	N	0	0	1	0	1	0
216080249	2	55	24.62	89	122	74	9	23	5	3	1	1	18	5	0	N	0	0	0	0	0	0
222066078	2	55	20.15	78	100	70	12	23	4	2	1	1	20	5	0	N	0	0	0	0	0	0
222066130	2	55	22.83	88	140	80	19	25	5	3	1	2	30	4	1	N	0	0	0	0	0	0
224085089	2	55	18.4	63	112	82	20	35	5	3	2	1	34	5	0	N	0	0	1	0	1	0
224085359	2	55	20.96	72	130	80	10	27	3	1	1	1	25	5	0	N	0	0	0	0	0	0
227063328	2	55	18.18	68.8	110	80	47	13	6	4	1.94	2	17	5	0	N	1	1	1	0	1	0
227063360	2	55	22.66	77	184	100	18	18	9	5	6.49	1	25	5	1	N	1	1	1	0	1	0
022714M012	2	55	22.93	77.5	130	78	18	17	5	3	1.07	2	36	4.6	0	N	0	0	0	0	0	0
227191362	2	55	21.4	72	130	90	23	19	5	3	1.16	2	25	5.1	1	N	0	0	0	0	0	0
130177155	1	55	27.67	96	135	85	103	17	5	2	4	1	25	6	0	PD	0	0	1	0	1	1
130319126	1	55	29.44	95.5	130	80	22	23	4	2	2	1	23	9	0	D	0	0	1	1	1	1
216080107	1	55	25.97	89	124	92	25	30	4	2	1	1	24	5	0	N	0	0	0	0	0	1
222066129	1	55	23.15	83	128	82	26	18	4	2	1	1	24	5	0	N	0	0	0	0	0	1
224085289	1	55	26.43	90.5	122	88	8	27	3	2	1	1	20	5	0	N	0	0	0	1	1	1
227191527	1	55	26.09	97.8	124	90	87	47	5	3	2.24	1	35	6.5	1	PD	0	0	1	0	1	1
227212051	1	55	25.79	87.5	110	80	24	19	7	4	2.97	1	24	5.8	0	PD	1	1	1	0	1	1
227212086	1	55	29.66	98.5	132	100	33	42	5	3	1.82	1	38	7	1	D	0	0	1	1	1	1
130018871	2	55	30.12	93.4	132	80	73	21	9	7	1.49	1	20	5	0	N	1	1	0	0	1	1
130018945	2	55	29.83	100	138	80	86	20	5	2.81	2.84	0.9	26	6.5	0	PD	0	0	1	1	1	1
130118267	2	55	24.08	86	124	70	32	13	6	4	3	1	26	5	0	N	1	1	1	0	1	1
130138049	2	55	27.1	90	130	72	18	15	4	1	4	1	22	5	0	N	0	0	1	1	1	1
130259469	2	55	24.14	82	146	80	19	4	7	4	2.71	1	22	5	1	N	1	1	1	0	1	1
131209883	2	55	27.06	90	160	90	12	11	5	3	1.16	1	17	5	1	N	0	0	0	0	0	1
214105997	2	55	25.39	88	120	80	17	26	4	2	2.01	1	23	5.4	0	N	0	0	1	0	1	1
216080085	2	55	27.26	93	130	80	16	24	5	3	2	1	24	6	0	PD	0	0	0	0	0	1
216080302	2	55	24.84	84	126	84	21	24	5	3	2	2	24	5	0	N	0	0	1	0	1	1
222066154	2	55	19.43	87	130	70	20	29	4	2	2	1	18	5	0	N	0	0	1	0	1	1
224085221	2	55	25.23	81	122	78	47	38	4	1	3	1	32	6	0	PD	0	0	1	1	1	1
224085419	2	55	25.73	85	180	106	22	32	6	4	2	1	22	5	1	N	1	1	1	0	1	1
224085486	2	55	23.63	82	140	98	22	37	5	3	2	2	29	4	1	N	0	0	0	0	0	1
227034191	2	55	26.11	84.5	136	82	30	9	4	2	1.8	2	21	5.1	0	N	0	0	1	0	1	1
022714M609	2	55	29.17	91.5	150	90	21	16	5	4	0	1	23	7.5	1	D	0	1	0	1	1	1
130118541	1	56	25.95	85.5	135	90	83	38	6	4	3	1	31	5	1	N	1	1	1	1	1	0
130137921	1	56	29.09	92	130	74	25	11	5	3	1	2	26	5	0	N	0	0	0	0	0	0
130157623	1	56	32.46	110	145	105	72	47	5	2	3	1	52	6	1	PD	0	0	1	0	1	0
216080096	1	56	26.97	91.5	140	104	24	29	8	6	3	1	19	6	1	PD	1	1	1	1	1	0
224085107	1	56	20.52	75.5	96	72	20	36	5	3	1	2	30	6	0	PD	0	0	0	0	0	0
224085294	1	56	20.03	75.6	142	112	28	44	5	3	1	2	29	4	1	N	0	0	0	0	0	0
224085340	1	56	20.42	70.5	120	80	20	36	4	10	1	2	46	4	0	N	0	1	0	0	1	0
224085497	1	56	23.08	82.6	116	84	35	29	6	3	1	2	33	5	0	N	1	1	0	0	1	0
227034036	1	56	30.83	92.5	160	100	50	56	7	5	2.48	1	48	5.8	1	PD	1	1	1	0	1	0
227191355	1	56	23.51	87	150	102	35	17	5	3	1.03	2	26	5.3	1	N	0	0	0	0	0	0
130177001	2	56	20.53	65.5	126	80	18	12	7	3.92	1.27	2.5	21	5.7	0	PD	1	1	0	0	1	0
130177102	2	56	23.3	73.3	150	100	12	12	6	3.41	1.3	2	18	5.4	1	N	1	1	0	0	1	0
130248296	2	56	21.74	87	136	86	12	8	5	3	1	2	21	5	0	N	0	0	0	0	0	0
130259507	2	56	21.76	73	128	78	16	10	6	3	3	2	28	5	0	N	1	0	1	0	1	0
013028A023	2	56	21.47	82	152	90	15	33	5	2.61	1.29	1.8	37	6.8	1	PD	0	0	0	0	0	0
224085108	2	56	23.02	82	110	72	13	27	4	2	1	1	24	5	0	N	0	0	0	0	0	0
224085290	2	56	23.88	78.5	110	68	13	30	5	2	4	1	29	5	0	N	0	0	1	1	1	0
227063127	2	56	19.88	75.5	104	96	43	26	5	2	3.38	1	32	8.6	0	D	0	0	1	0	1	0
227063396	2	56	19.4	68.8	174	90	42	14	6	3	1.71	2	27	4	1	N	1	0	1	0	1	0
227191170	2	56	17.36	68	120	78	15	27	5	3	1.5	1	25	5	0	N	0	0	0	0	0	0
130018869	1	56	18.13	89.6	140	80	28	14	4	2	1.93	1	24	4.6	1	N	0	0	1	1	1	1
130077434	1	56	26.43	81.5	120	84	19	20	5	3	3	1	28	5	0	N	0	0	1	0	1	1
130157777	1	56	28.19	91	140	90	27	25	5	3	2.31	1	21	6.6	1	PD	0	0	1	1	1	1
131209964	1	56	27.78	93.2	145	95	30	33	4	2	4	1	23	20	1	D	0	0	1	1	1	1
224085265	1	56	23.7	79	122	78	16	27	5	3	2	1	25	6	0	PD	0	1	0	1	1	1
130137973	2	56	23.61	81.8	146	70	102	20	4	2	4	1	29	8	1	D	0	0	1	1	1	1
130138090	2	56	30.48	101	150	100	30	13	5	3	2	1	18	6	1	PD	0	0	1	0	1	1
214105783	2	56	29.15	93	170	110	23	16	4	2	2.36	1	22	5.5	1	N	0	0	1	1	1	1
214105797	2	56	29.9	98	150	86	27	13	7	4	3.41	1	19	5.4	1	N	1	1	1	0	1	1
214105971	2	56	23.05	87.5	100	78	13	13	5	3	0.81	2	18	6.4	0	PD	0	0	0	0	0	1
216080128	2	56	28.51	84.5	120	80	19	27	6	4	1	2	22	4	0	N	1	1	0	0	1	1
216080257	2	56	24.01	87	150	90	13	60	7	4	4	1	61	5	1	N	1	1	1	0	1	1
224085449	2	56	29.52	93	138	90	27	27	6	4	2	1	25	5	1	N	1	1	0	0	1	1
227034040	2	56	25.83	88.3	116	80	60	16	6	4	2.14	1	19	5.1	0	N	1	1	1	0	1	1
227034904	2	56	25.63	95.8	100	70	52	10	3	1	1.04	1	40	6.2	0	PD	0	0	0	1	1	1
022714M415	2	56	22.23	86.4	150	90	45	18	3	1	1.58	1	44	5.4	1	N	0	0	0	0	0	1
227191525	2	56	26.58	89	142	90	60	31	6	3	5.22	1	28	15.8	1	D	1	0	1	1	1	1
227212288	2	56	27.2	90.5	130	70	36	13	5	3	3.5	1	24	5	0	N	0	0	1	1	1	1
130077415	1	57	27.14	97	156	102	164	29	5	3	1.87	2		5.1	1	N	0	0	1	0	1	0
130138069	1	57	19.43	76.5	120	70	17	8	4	1.98	1.15	1.5	15	14.5	0	D	0	0	0	0	0	0
130157615	1	57	27.33	90.2	138	90	29	26	4	2.1	1.31	1.3	31	10.8	1	D	0	0	0	0	0	0
130248363	1	57	19.63	71.1	130	70	13	24	4	1	3	1	24	5	0	N	0	0	1	0	1	0
216080032	1	57	25.17	98	158	90	161	21	5	2	3	2	30	5	1	N	0	0	1	0	1	0
216080233	1	57	20.62	72.5	126	78	11	23	4	2	1	1	19	4	0	N	0	0	0	0	0	0
224085090	1	57	28.09	89	120	78	83	26	5	2	5	1	19	16	0	D	0	0	1	1	1	0
224085414	1	57	21	74	118	66	22	22	6	4	1	2	22	5	0	N	1	1	0	0	1	0
227034082	1	57	25.7	93.5	150	78	79	86	5	2	2.21	2	56	7	1	D	0	0	1	0	1	0
227063421	1	57	26.12	92	118	70	33	15	5	3	1.45	1	22	5	0	N	0	0	0	0	0	0
130259529	2	57	22.59	78	128	82	10	13	4	2	1.08	1	24	5.2	0	N	0	0	0	0	0	0
214105813	2	57	20.17	63.5	142	88	14	25	4	2	1.29	1	31	5.2	1	N	0	0	0	0	0	0
216080097	2	57	23.33	77	100	72	26	24	5	3	2	2	16	6	0	PD	0	0	1	0	1	0
222066182	2	57	25.63	88.5	128	80	23	34	7	5	2	1	31	5	0	N	1	1	1	0	1	0
224085199	2	57	25.04	85	110	82	25	21	5	1	6	1	22	4	0	N	0	0	1	1	1	0
224085266	2	57	25.32	88	172	98	18	30	6	3	5	1	27	5	1	N	1	0	1	0	1	0
224085365	2	57	22.26	66	118	82	12	23	6	4	2	2	21	5	0	N	1	1	1	0	1	0
227034791	2	57	30.03	103.8	162	90	19	22	5	3	1.84	1	21	11	1	D	0	0	1	0	1	0
130259528	1	57	25.76	85	146	70	14	15	4	2	1.5	1	20	4.7	1	N	0	0	0	1	1	1
222066241	1	57	27.82	98	188	98	36	46	4	2	2	1	32	10	1	D	0	0	1	0	1	1
227191516	1	57	25	81.5	150	120	26	12	4	2	1.82	1	30	6.1	1	PD	0	0	1	1	1	1
130077416	2	57	24.14	76.5	130	78	13	11	4	2	0.64	2	23	5.1	0	N	0	0	0	0	0	1
130138082	2	57	25.87	87	150	80	17	10	4	1.91	2.4	1	18	5.6	1	PD	0	0	1	1	1	1
130259427	2	57	27.93	87	160	90	16	22	5	3	1	1	30	6	1	PD	0	1	0	0	1	1
130259626	2	57	26.9	88	140	90	25	13	5	3	2	1	25	5	1	N	0	0	1	0	1	1
013028A124	2	57	26.53	89	120	80	28	18	5	2	4	1	24	6	0	PD	0	0	1	1	1	1
130319182	2	57	28.41	94	110	70	33	19	5	1	3	1	21	6	0	PD	0	0	1	0	1	1
216080046	2	57	22.66	85	124	76	18	23	5	3	2	1	21	5	0	D	0	0	1	0	1	1
222066062	2	57	23.53	84	118	80	16	26	5	3	1	2	27	5	0	N	0	0	0	0	0	1
224085091	2	57	22.54	81.2	166	80	19	20	6	4	2	1	18	5	1	N	1	1	1	0	1	1
224085490	2	57	22.59	80	200	118	15	33	4	2	4	1	31	5	1	N	0	0	1	1	1	1
227191711	2	57	24.24	86	130	82	18	20	6	3	1.97	2	27	5	0	N	1	0	1	0	1	1
130018897	1	58	23.42	81	190	90	39	15	6	4	1.3	2	24	5.8	1	PD	1	1	0	0	1	0
130118386	1	58	30.5	101	150	84	27	16	4	2	2	1	23	5	1	N	0	0	1	1	1	0
130319256	1	58	21.65	79.4	125	85	54	18	5	2	3	2	34	6	0	PD	0	0	1	0	1	0
131209977	1	58	24.41	84.2	170	105	90	28	5	2	1	2	37	7	1	D	0	0	0	0	0	0
224085057	1	58	23.05	82.3	118	82	93	48	5	3	3	1	36	4	0	N	0	0	1	1	1	0
224085246	1	58	19.73	69.5	112	82	40	28	5	3	2	2	33	4	0	N	0	0	1	0	1	0
227034100	1	58	22.68	76.5	154	84	77	21	7	4	1.49	3	27	5.7	1	PD	1	1	0	0	1	0
227034165	1	58	24.28	84	126	80	20	22	5	3	1.02	1	27	4.3	0	N	0	0	0	0	0	0
227063125	1	58	19.84	71	126	80	47	15	6	3	1.88	2	23	5.2	0	N	1	1	1	0	1	0
227191512	1	58	21.49	80.5	168	90	11	21	4	2	0.62	1	25	4.8	1	N	0	0	0	0	0	0
216080183	2	58	23.62	84.5	158	84	17	23	6	4	2	2	20	5	1	N	1	1	1	0	1	0
216080227	2	58	21.9	78	130	80	15	36	7	5	1	2	38	4	0	N	1	1	0	0	1	0
216080263	2	58	20.39	61.5	172	88	22	31	6	4	1	2	28	6	1	PD	1	1	0	0	1	0
222066113	2	58	18.54	76	120	74	17	23	5	3	1	1	25	4	0	N	0	0	0	0	0	0
224085403	2	58	22.35	80.5	108	70	15	26	5	3	2	1	26	4	0	N	0	0	0	0	0	0
224085452	2	58	25.29	81	148	108	12	26	7	5	2	1	30	5	1	N	1	1	1	1	1	0
227034101	2	58	23.82	82.5	132	86	20	15	6	4	1.6	1	20	4.5	0	N	1	1	0	0	1	0
227034143	2	58	22.81	82	152	80	13	15	6	4	1.32	2	26	5.6	1	PD	1	1	0	0	1	0
227034195	2	58	29.73	99	154	82	34	8	7	5	3.18	1	37	5.5	1	N	1	1	1	0	1	0
130018995	1	58	29.57	94	132	94	43	23	4	1	4.13	1	28	4.9	0	N	0	0	1	1	1	1
130138056	1	58	21.17	72.5	138	100	36	14	6	3.7	1.1	1.8	22	6.2	1	PD	1	1	0	0	1	1
130177055	1	58	26.58	96.5	140	80	39	18	5	2.47	2.71	1.3	27	5.7	1	PD	0	0	1	0	1	1
130259419	1	58	25.93	91	150	100	39	19	5	2.79	2	1.3	34	14.2	1	D	0	0	1	0	1	1
130259468	1	58	27.92	89.7	156	100	17	22	4	3.2	0	0.8	29	5.3	1	N	0	0	0	1	1	1
013028A134	1	58	24.62	78.2	120	88	12	22	5	2.87	2.04	1.2	30	5.5	0	N	0	0	1	0	1	1
131209774	1	58	31.76	99	178	120	39	24	3	1	2	1	28	5	1	N	0	0	1	1	1	1
216080238	1	58	24.6	84	120	80	21	25	4	2	1	1	23	4	0	N	0	0	0	0	0	1
222066289	1	58	24.54	97.5	150	84	31	32	5	3	1	1	26	8	1	D	0	0	0	0	0	1
224085301	1	58	27.12	89.5	132	90	15	38	3	2	2	1	27	8	1	D	0	0	0	1	1	1
224085401	1	58	21.2	78	106	70	13	32	4	2	2	1	29	4	0	N	0	0	1	0	1	1
022714M252	1	58	28.5	99.8	120	90	22	21	5	3	2.09	1	28	6	1	PD	0	0	1	1	1	1
130077431	2	58	28.4	97	120	90	113	27	7	4	2	2	27	5	1	N	1	1	1	0	1	1
130138068	2	58	27.89	88	142	80	43	21	4	2	3	1	42	5	1	N	0	0	1	1	1	1
130248340	2	58	30.28	102	150	90	23	12	5	2.74	2.55	1.1	22	5.2	1	N	0	0	1	0	1	1
130248654	2	58	25.75	83.5	140	72	36	21	5	3	3	1	25	5	1	N	0	0	1	1	1	1
130259638	2	58	40.1	114	150	90	29	23	4	2.2	2.43	0.7	19	7.1	1	D	0	0	1	1	1	1
130259641	2	58	26.15	92.5	138	80	26	19	6	3.26	3.83	1	29	4.6	0	N	1	0	1	1	1	1
216080106	2	58	21.77	87.5	154	72	33	37	8	4	6	1	21	4	1	N	1	1	1	0	1	1
216080120	2	58	30.43	102	164	104	42	40	5	3	2	1	31	5	1	N	0	0	1	0	1	1
222066152	2	58	30.93	99.8	110	72	18	24	6	4	2	2	28	6	0	PD	1	1	1	0	1	1
227034377	2	58	28.12	95.8	110	72	21	19	5	3	1.61	1	18	4.3	0	N	0	0	0	1	1	1
022714M014	2	58	26.35	99	144	86	26	12	6	4	2.6	1	20	6.3	1	D	1	1	1	0	1	1
022714M437	2	58	22.86	85	108	70	14	15	7	4	3.39	2	25	5.8	0	PD	1	1	1	0	1	1
227212397	2	58	28.63	99	152	80	32	38	5	3	1.51	1	44	6.1	1	PD	0	0	0	0	0	1
130118645	1	59	19.04	66.3	105	80	26	9	5	3	0	2	18	5.2	0	N	0	0	0	0	0	0
130248639	1	59	31.19	104	150	88	26	10	6	5	0	1	22	5	1	N	1	1	0	1	1	0
130259453	1	59	23.69	86	120	86	24	18	6	4.17	1.39	1.2	23	5.2	0	N	1	1	0	0	1	0
013028A022	1	59	28.29	88.2	122	92	19	19	5	3.3	1.76	0.9	22	5.5	0	N	0	0	1	1	1	0
222066242	1	59	22.92	77.5	158	84	17	37	5	3	2	1	33	5	1	N	0	0	1	0	1	0
227034296	1	59	21.99	70.8	146	72	15	56	4	2	5.07	1	34	4.9	1	N	0	0	1	1	1	0
227191150	1	59	20	69	160	80	20	25	4	2	1.39	1	39	7	1	D	0	0	0	0	0	0
227212043	1	59	19.06	72.5	142	90	22	19	3	2	0.55	1	37	6.1	1	PD	0	0	0	0	0	0
227212234	1	59	22.8	76.5	150	90	97	42	5	3	1.57	1	51	6.6	1	PD	0	0	0	0	0	0
227212404	1	59	26.22	91.5	136	64	25	16	6	4	1.86	1	17	6.5	0	PD	1	1	1	1	1	0
130118315	2	59	25.37	81	115	80	10	9	5	3	1	1	20	6	0	PD	0	0	0	0	0	0
130177107	2	59	25.16	85	110	70	19	15	5	2.83	1.7	1.4	26	5	0	N	0	0	1	0	1	0
130248281	2	59	26.97	93.5	120	90	12	10	4	2	2	1	21	5	1	N	0	0	0	1	1	0
130248282	2	59	20.3	77	124	86	7	13	5	3	2	1	24	5	0	N	0	0	0	0	0	0
130319257	2	59	19.95	72.5	162	78	14	13	5	3	1	2	24	6	1	PD	0	0	0	0	0	0
216080256	2	59	22.77	75	184	90	15	33	5	3	2	1	37	4	1	N	0	0	0	0	0	0
022714M644	2	59	23.84	84	100	70	10	7	4	2	2.23	1	19	5.7	0	PD	0	0	1	1	1	0
227191136	2	59	21.72	79	150	90	14	20	5	3	2.02	2	36	5.8	1	PD	0	0	1	0	1	0
227191348	2	59	18.81	69	120	84	16	11	8	4	1.08	3	38	6.6	0	PD	1	1	0	0	1	0
227191373	2	59	23.83	82	138	90	24	27	6	3	2.96	1	37	5.4	1	N	1	1	1	0	1	0
130157729	1	59	24.68	90.6	175	100	23	27	4	2	3	1	21	10	1	D	0	0	1	1	1	1
130248339	1	59	26.12	92.5	138	90	94	34	5	2.52	3.04	1.1	34	5.9	1	PD	0	0	1	0	1	1
131209731	1	59	29.74	102.5	130	88	19	14	5	2.8	2.65	1	16	11.6	0	D	0	0	1	1	1	1
222066389	1	59	28.41	102	142	92	71	58	6	4	3	1	30	5	1	N	1	1	1	1	1	1
022714M058	1	59	24.46	82.5	108	80	35	15	5	2	2.67	1	26	4.9	0	N	0	0	1	0	1	1
130118577	2	59	22.63	80	150	92	74	105	3	1.23	1.25	1.2	119	5.1	1	N	0	0	0	0	0	1
130138008	2	59	24.28	79	176	80	61	27	5	3	2	1	31	6	1	N	0	0	1	0	1	1
130248595	2	59	25.03	80.5	146	84	17	13	6	4	2	1	20	5	1	N	1	1	1	0	1	1
130248686	2	59	28.37	96.8	148	80	27	25	5	3	2	1	29	11	1	D	0	0	1	0	1	1
214105698	2	59	28.55	94	158	84	21	16	5	3	1.21	1	19	4.9	1	N	0	0	0	0	0	1
216080053	2	59	27.52	99	160	100	14	24	5	3	3	1	17	5	1	N	0	0	1	1	1	1
216080133	2	59	23.13	90.5	158	90	22	44	5	3	2	1	32	5	1	N	0	0	1	0	1	1
227063099	2	59	29.33	89	186	84	11	14	5	2	4.6	1	25	8.1	1	D	0	0	1	1	1	1
227191104	2	59	25.47	90	128	90	18	13	5	2	3.34	1	23	5	1	N	0	0	1	1	1	1
227212305	2	59	28.54	93.5	168	100	18	18	5	3	1.87	1	23	5.2	1	N	0	0	1	0	1	1
130077427	1	60	24.98	90	146	100	276	25	4	1.15	3.62	1.2	26	6.6	1	D	0	0	1	0	1	0
130248355	1	60	30.27	99	142	90	47	22	5	3	2	1	24	6	1	PD	0	0	1	0	1	0
130319194	1	60	19.37	68.5	144	90	19	18	6	4	1	2	21	5	1	N	1	1	0	0	1	0
222066038	1	60	26.95	81	146	90	19	13	4	2	1	1	17	5	1	N	0	0	0	0	0	0
222066092	1	60	24.16	79	176	90	14	23	4	2	2	1	16	4	1	N	0	0	0	1	1	0
224085094	1	60	25.82	91	120	86	26	39	5	3	2	1	26	4	0	N	0	0	1	1	1	0
224085262	1	60	24.04	81	128	82	14	28	5	3	1	1	24	5	0	N	0	0	0	0	0	0
227034746	1	60	22.4	87	110	88	21	21	8	6	1	1	28	6	0	PD	1	1	0	0	1	0
022714M059	1	60	19.68	68	100	64	32	2	5	3	1.54	1	20	12	0	D	0	0	0	0	0	0
227191372	1	60	21.45	86	168	86	68	34	5	2	3.12	1	53	5.3	1	N	0	0	1	0	1	0
130137988	2	60	27.05	87	136	90	9	14	5	3.02	1.27	1.4	23	5.1	1	N	0	0	0	0	0	0
130138059	2	60	24.84	82	110	70	15	15	4	2.27	0.94	1.3	17	4.8	0	N	0	0	0	0	0	0
130157677	2	60	21.37	73.5	160	90	12	17	4	1.9	1.33	1.5	23	5.7	1	PD	0	0	0	0	0	0
013028A133	2	60	22.94	84	130	80	22	11	5	3	2	1	20	7	0	D	0	0	1	1	1	0
216080278	2	60	21.39	71	120	72	15	28	4	2	1	2	27	5	0	N	0	0	0	0	0	0
216080289	2	60	27.61	92.5	134	82	15	22	5	3	2	1	23	5	0	N	0	0	1	0	1	0
224085095	2	60	20.49	68.5	128	78	13	26	5	3	1	2	26	4	0	N	0	0	0	0	0	0
224085125	2	60	23.73	77	120	60	21	25	7	4	3	1	21	8	0	D	1	1	1	0	1	0
227063052	2	60	20.43	69.5	150	86	108	29	6	3	1.42	2	29	6	1	PD	1	0	0	0	1	0
227191391	2	60	19.41	73.5	148	100	11	14	5	3	1.74	1	19	4.6	1	N	0	0	1	0	1	0
227191453	2	60	19.81	68	132	98	37	18	5	2	2.92	2	21	5.4	1	N	0	0	1	0	1	0
227212383	2	60	25.3	86.9	130	90	33	30	6	4	3	1	41	5	1	N	1	1	1	1	1	0
130018895	1	60	27.14	85	220	100	25	23	4	2.73	1.04	0.8	27	5.5	1	N	0	0	0	1	1	1
130077485	1	60	37.19	108.4	138	86	65	19	5	3	3.67	1	24	5.8	0	PD	0	0	1	1	1	1
130118317	1	60	20.39	64	110	70	10	14	4	2	1	1	20	6	0	PD	0	0	0	0	0	1
130118567	1	60	23.93	83.8	128	82	53	33	7	3.05	6.49	1	38	6	0	PD	1	0	1	1	1	1
130157750	1	60	26.47	95.8	162	88	21	17	3	2	1	1	27	6	1	PD	0	0	0	1	1	1
130248284	1	60	26.42	85.3	140	90	27	23	5	3	2	1	26	5	1	N	0	0	1	0	1	1
131209871	1	60	29.69	89.5	160	100	35	23	4	0	6	1	29	5	1	N	0	0	1	1	1	1
131209929	1	60	35.2	103	138	80	30	29	5	3	2	1	35	6	0	PD	0	0	1	1	1	1
131209962	1	60	27.57	85	150	100	26	15	5	3	1	1	20	6	1	PD	0	0	0	0	0	1
216080048	1	60	26.1	91	118	84	17	20	4	2	1	1	21	5	0	N	0	0	0	0	0	1
216080139	1	60	27.33	89	130	80	26	23	6	4	2	1	26	5	0	N	1	1	0	0	1	1
227034141	1	60	24.52	88.5	142	90	21	21	5	3	1.61	1	31	5.9	1	PD	0	0	0	1	1	1
130138006	2	60	27.06	92.8	142	80	61	18	5	2	3	1	23	5	1	N	0	0	1	0	1	1
130138018	2	60	21.91	69.8	142	86	18	9	6	3.83	2.13	1.2	20	5.5	1	N	1	1	1	0	1	1
130157722	2	60	22.35	79	110	70	12	16	4	2.07	1.61	1.2	22	4.8	0	N	0	0	0	0	0	1
130177146	2	60	34.8	104.5	140	90	33	23	5	3	1	1	21	5	1	N	0	0	0	0	0	1
130319135	2	60	27.21	88	130	90	19	21	5	3	1.32	1	28	5.1	1	N	0	0	0	0	0	1
013120X001	2	60	21.18	76	142	72	14	14	5	2.9	1.99	1.2	19	5.8	1	PD	0	0	1	0	1	1
214105808	2	60	25.46	82.5	138	86	39	22	5	3	3.03	1	33	4.3	0	N	0	0	1	1	1	1
216080065	2	60	25.69	86.5	130	70	12	17	5	2	3	2	18	5	0	N	0	0	1	0	1	1
224085263	2	60	26.74	86	136	92	21	23	5	4	0	1	20	5	0	N	0	1	0	1	1	1
227034081	2	60	24.11	83.8	126	102	16	21	3	1	1.15	1	28	5.3	0	N	0	0	0	0	0	1
022714M295	2	60	23.81	88.5	130	86	50	11	5	2	3.12	2	23	6	0	PD	0	0	1	0	1	1
227212095	2	60	22.81	78	150	100	14	17	5	2	3.32	1	26	4.8	1	N	0	0	1	0	1	1
130018928	1	61	23.13	81	130	70	44	17	6	4	1.57	2	31	4.8	0	N	1	1	0	0	1	0
130177106	1	61	30.85	96.2	135	80	70	102	3	1.1	2.19	0.9	84	5.1	0	N	0	0	1	1	1	0
130319141	1	61	22.23	76.4	110	74	29	21	4	2	1	1	26	6	0	N	0	0	0	0	0	0
214105988	1	61	18.61	80	122	68	46	18	4	1	1.06	2	36	5.7	0	PD	0	0	0	0	0	0
216080074	1	61	20.65	74.5	128	80	15	31	4	2	1	1	29	5	0	N	0	0	0	0	0	0
222066020	1	61	26.1	81	180	106	57	29	4	2	1	2	31	4	1	N	0	0	0	0	0	0
222066342	1	61	20.87	80	112	72	14	29	3	1	1	1	19	5	0	N	0	0	0	0	0	0
224085072	1	61	18.6	71	108	70	13	28	4	2	1	1	24	4	0	N	0	0	0	0	0	0
224085139	1	61	27.82	89	140	96	52	24	6	3	1	2	20	4	1	N	1	0	0	0	1	0
224085143	1	61	21.94	77	130	90	41	53	5	3	1	2	36	5	1	N	0	0	0	0	0	0
224085155	1	61	23.17	82	114	72	10	21	5	3	2	2	24	5	0	N	0	0	0	0	0	0
224085489	1	61	18.27	68	121	72	30	22	6	3	1	2	29	4	0	N	1	1	0	0	1	0
227034039	1	61	25.37	86	126	98	45	12	6	4	1.84	2	22	5.3	1	N	1	1	1	0	1	0
227191350	1	61	24.24	84	122	90	18	7	5	3	1.63	2	28	5.9	1	PD	0	0	0	0	0	0
227191394	1	61	26.16	91	108	88	33	24	5	4	0.97	1	21	5.4	0	N	0	1	0	1	1	0
130018996	2	61	24.06	85	130	80	34	37	4	2	1.6	1	23	4.8	0	N	0	0	0	1	1	0
130118566	2	61	23.1	82.7	150	80	17	17	6	4	2	1	26	5	1	N	1	1	1	0	1	0
214105993	2	61	20.59	66.3	120	70	10	15	4	2	0.99	2	26	4.2	0	N	0	0	0	0	0	0
222066231	2	61	24.38	83	124	70	11	27	6	4	2	1	29	5	0	N	1	1	1	0	1	0
224085219	2	61	23.15	86	146	94	16	24	5	3	1	1	27	4	1	N	0	0	0	0	0	0
224085332	2	61	21.84	74	138	78	18	30	6	4	2	1	32	4	0	N	1	1	1	0	1	0
224085382	2	61	20.55	68	134	80	87	25	5	2	1	2	21	5	0	N	0	0	0	0	0	0
224085467	2	61	24.27	74	158	90	18	25	7	5	1	1	28	5	1	N	1	1	0	0	1	0
130118547	1	61	33.52	106	175	95	26	24	5	3	2	1	27	7	1	PD	0	0	1	0	1	1
130138045	1	61	32.3	92	155	90	20	29	5	3	2	1	25	6	1	PD	0	0	1	1	1	1
130138067	1	61	25.65	84.5	160	104	21	18	4	1	3.9	1	28	5.5	1	N	0	0	1	1	1	1
130157751	1	61	24.55	84.5	122	70	20	10	4	2	1	1	13	8	0	D	0	0	0	0	0	1
130259527	1	61	22.99	84.5	140	80	47	18	7	5	2.26	1	26	6.9	1	PD	1	1	1	1	1	1
013028A075	1	61	29.83	100	126	90	86	20	5	2.81	2.84	0.9	26	6.5	1	PD	0	0	1	1	1	1
216080255	1	61	28.78	98	160	100	31	26	5	2	4	1	27	5	1	N	0	0	1	1	1	1
222066280	1	61	21.85	76	150	100	679	23	5	2	1	3	51	4	1	N	0	0	0	0	0	1
130248637	2	61	24.48	99.2	108	70	47	12	7	6	0	1	22	12	0	D	1	1	0	1	1	1
130248638	2	61	25.37	87.7	142	70	19	13	5	3	2	1	20	7	1	D	0	0	1	1	1	1
214105849	2	61	24.59	96	190	108	26	21	5	1	5.64	1	24	5.5	1	N	0	0	1	0	1	1
216080029	2	61	22.98	85	190	92	24	20	7	5	2	1	18	6	1	PD	1	1	1	0	1	1
222066271	2	61	29.83	83	128	80	19	23	5	3	1	2	28	5	0	N	0	0	0	0	0	1
224085058	2	61	29.27	94	126	88	21	36	6	4	2	1	32	5	0	N	1	1	1	1	1	1
227034011	2	61	26.13	91	146	80	37	15	6	4	1.26	2	25	4.8	1	N	1	1	0	0	1	1
227063398	2	61	23.94	85.5	154	60	17	28	6	3	0	1	33	5	1	N	1	0	0	1	1	1
227212006	2	61	25.78	89.5	146	80	26	11	6	3	1.58	2	59	5.2	1	N	1	1	0	0	1	1
227212274	2	61	30.12	110	140	82	18	16	6	3	2.2	2	24	7.2	1	D	1	0	1	0	1	1
130018850	1	62	21.38	76	150	90	55	20	6	3.64	1.45	1.7	35	5.9	1	PD	1	1	0	0	1	0
130019067	1	62	31.93	94	140	80	28	13	5	3	3.22	1	24	6.6	1	PD	0	0	1	1	1	0
130118316	1	62	27.97	90.5	130	80	29	23	5	2.38	1.37	2	34	5.7	0	PD	0	0	0	0	0	0
130259487	1	62	24.24	82.2	118	88	17	11	5	3	1.11	1	21	5.3	0	N	0	0	0	0	0	0
131209961	1	62	20.15	72.4	130	90	18	8	5	3	1	2	20	6	1	PD	0	0	0	0	0	0
224085134	1	62	24.12	82	130	80	34	76	4	3	1	1	91	5	0	N	0	0	0	1	1	0
227034004	1	62	29.46	88	140	80	83	35	5	3	0.8	2	59	6.7	1	PD	0	0	0	0	0	0
227063275	1	62	22.68	82	142	100	40	12	4	2	2.06	1	21	5	1	N	0	0	1	1	1	0
022714M261	1	62	18.75	70	170	100	100	15	5	3	1.34	1	32	4.9	1	N	0	0	0	0	0	0
227191359	1	62	20.69	72.5	170	102	19	20	5	3	1.18	2	32	6.4	1	PD	0	0	0	0	0	0
130018851	2	62	22.68	70.5	158	92	16	16	5	2.9	2.2	1.1	25	6	1	PD	0	0	1	0	1	0
130248511	2	62	24.46	73.5	180	108	20	14	7	5	2	1	16	9	1	D	1	1	0	0	1	0
130259422	2	62	21.64	80	134	86	12	15	4	1.84	1.68	1.4	20	4.9	0	N	0	0	0	0	0	0
214105892	2	62	24.14	81	110	70	17	21	5	3	2.15	1	21	4.9	0	N	0	0	1	0	1	0
216080101	2	62	20.47	72	140	82	12	13	4	2	1	2	18	7	1	D	0	0	0	0	0	0
216080151	2	62	21.5	74.5	138	80	14	29	3	1	1	1	31	5	0	N	0	0	0	0	0	0
222066030	2	62	20.83	73	108	72	16	24	6	4	3	1	26	5	0	N	1	1	1	0	1	0
227034005	2	62	21.59	79.5	150	88	16	13	5	3	2.03	1	27	4.9	1	N	0	0	1	1	1	0
130018962	1	62	26.84	97	122	78	17	18	4	2	1.64	1	24	5.3	0	N	0	0	0	0	0	1
130138050	1	62	23.12	82.5	156	100	16	10	4	2	1	1	22	5	1	N	0	0	0	0	0	1
131209957	1	62	27.36	86	142	86	55	24	4	2	2	1	34	7	1	PD	0	0	0	1	1	1
224085253	1	62	28.01	94	122	88	22	30	5	3	3	1	20	5	0	N	0	0	1	1	1	1
130018960	2	62	25.57	90	134	86	61	9	6	3	2.59	2	30	7.5	0	D	1	0	1	0	1	1
130019073	2	62	28.38	94.5	130	90	35	21	6	4	1.78	1	26	6	1	D	1	1	1	0	1	1
130177120	2	62	26.12	85	120	80	28	14	4	1.74	2.77	1	24	5.2	0	N	0	0	1	1	1	1
130259526	2	62	26.28	90	150	100	36	29	4	2	1.63	1	34	9.2	1	D	0	0	0	0	0	1
130259561	2	62	21.37	73.6	150	95	15	15	6	3	2	2	19	5	1	N	1	0	1	0	1	1
013028A152	2	62	24.88	88.5	146	80	15	15	5	2.79	2.01	1.3	21	5.4	1	N	0	0	1	0	1	1
130319179	2	62	30.48	95.5	132	84	17	17	6	3	3	1	18	7	0	D	1	0	1	0	1	1
224085135	2	62	25.58	88.3	110	76	45	33	7	5	2	1	20	6	0	N	1	1	1	0	1	1
224085302	2	62	23.44	74.5	120	84	16	35	5	3	1	1	26	4	0	N	0	0	0	0	0	1
227034068	2	62	23.48	88.1	172	100	16	17	6	4	1.86	1	24	5.5	1	N	1	1	1	0	1	1
022714M699	2	62	28.78	105	168	88	25	14	7	5	2.73	1	26	5.8	1	PD	1	1	1	0	1	1
130177031	1	63	20.93	74	110	86	24	21	5	2.76	1.41	1.6	36	4.3	0	N	0	0	0	0	0	0
130177121	1	63	26.28	84.8	108	70	17	10	4	1.88	0.93	1.7	16	4.7	0	N	0	0	0	0	0	0
130248515	1	63	22.9	79.5	142	78	20	14	4	2	1	1	22	5	1	N	0	0	0	0	0	0
130259562	1	63	21.75	80	128	86	21	15	4	2	2	1	46	6	0	PD	0	0	1	1	1	0
214105589	1	63	25	84	118	76	18	18	4	2	1.62	1	24	4.8	0	N	0	0	0	0	0	0
216080023	1	63	23.32	80	178	104	39	25	4	2	1	2	32	4	1	N	0	0	0	0	0	0
216080279	1	63	23.57	78.5	118	76	44	35	4	2	2	1	35	7	0	D	0	0	1	0	1	0
216080291	1	63	21.68	78	100	64	62	238	4	2	1	2	172	6	0	PD	0	0	0	0	0	0
222066259	1	63	24.46	75.8	138	84	15	40	6	4	1	2	27	5	0	N	1	1	0	0	1	0
222066331	1	63	20.5	74	106	80	40	25	6	4	1	2	26	6	0	N	1	1	0	0	1	0
224085054	1	63	29.61	102	146	88	38	46	3	1	3	0	37	6	1	D	0	0	1	1	1	0
227063098	1	63	22.99	82.5	110	80	17	21	4	2	2.22	1	28	4.9	0	D	0	0	1	0	1	0
227063350	1	63	26.22	89	128	80	38	30	5	3	3.06	1	71	7	0	D	0	0	1	0	1	0
022714M674	1	63	23.44	92	144	80	12	13	4	2	0.9	1	22	5.1	1	N	0	0	0	0	0	0
227191186	1	63	24	83.5	158	90	19	10	5	3	2.23	1	28	5.5	1	N	0	0	1	0	1	0
227212377	1	63	23.31	83.5	100	70	31	29	5	3	1	1	28	4.9	0	N	0	0	0	0	0	0
130157608	2	63	20	69	130	80	27	10	5	2.87	2.48	1	28	5.7	0	PD	0	0	1	1	1	0
130259425	2	63	21.56	79.6	142	100	21	21	5	3	1.25	1	23	5.6	1	PD	0	0	0	0	0	0
130319149	2	63	26.83	91	114	82	15	16	5	3	2	1	21	7	0	PD	0	0	1	1	1	0
216080236	2	63	21.49	71.5	150	80	11	21	4	2	1	1	23	5	1	N	0	0	0	0	0	0
222066174	2	63	18.57	67.5	104	60	11	18	4	2	2	1	21	5	0	N	0	0	0	0	0	0
224085074	2	63	20.04	71.5	148	78	14	32	4	3	1	1	28	5	1	N	0	0	0	1	1	0
224085254	2	63	18.71	23	114	72	14	28	4	2	1	1	25	5	0	N	0	0	0	0	0	0
224085280	2	63	23.77	76	180	98	15	24	5	3	1	2	26	5	1	N	0	0	0	0	0	0
227034745	2	63	20.91	74	102	78	15	41	6	4	1.32	2	39	5.6	0	PD	1	1	0	0	1	0
227063314	2	63	20.13	73	146	70	20	21	4	2	1.96	1	27	6	1	PD	0	0	1	0	1	0
022714M625	2	63	16.93	63.5	170	70	45	4	5	3	1.99	1	27	5.3	1	N	0	0	1	0	1	0
227191713	2	63	23.06	75	140	90	13	11	5	3	1.73	1	54	4.8	1	N	0	0	1	0	1	0
227212240	2	63	21.84	79	138	78	19	22	4	2	1.6	1	33	4.9	0	N	0	0	0	1	1	0
130319134	1	63	28.52	92.2	120	85	34	21	4	2	3	1	29	6	0	PD	0	0	1	1	1	1
216080015	1	63	26.19	85	144	90	16	25	4	2	1	1	26	8	1	D	0	0	0	0	0	1
227034007	1	63	23.23	80	130	80	46	28	7	4	3.45	1	28	8.7	0	D	1	1	1	0	1	1
022714M093	1	63	25.15	78.5	150	94	19	14	5	3	0.98	2	28	4.8	1	N	0	0	0	0	0	1
130019035	2	63	27.2	96.7	140	74	24	13	5	3	1.25	2	22	6.1	1	PD	0	0	0	0	0	1
130137922	2	63	27.15	91.5	180	100	28	31	5	2	3	1	46	6	1	PD	0	0	1	1	1	1
130137939	2	63	25.92	89	160	100	16	23	5	1.66	5.15	1	23	5.7	1	PD	0	0	1	1	1	1
130319271	2	63	21.83	75.8	122	90	14	11	4	0	6	1	21	6	1	PD	0	0	1	1	1	1
222066260	2	63	24.35	85	128	84	13	24	5	3	1	1	22	5	0	N	0	0	0	0	0	1
222066323	2	63	26.4	94	150	88	17	23	8	6	3	1	27	8	1	D	1	1	1	0	1	1
224085130	2	63	26.31	81	124	64	12	15	6	4	2	2	15	7	0	D	1	1	1	0	1	1
224085191	2	63	30.66	96.5	178	104	13	25	5	3	2	1	23	5	1	N	0	0	1	0	1	1
224085215	2	63	23.01	88.5	100	72	14	25	4	2	2	1	23	6	0	PD	0	0	0	1	1	1
224085307	2	63	23.98	77	120	80	13	30	5	3	2	1	24	5	0	N	0	0	0	0	0	1
224085480	2	63	21.35	77	166	100	13	22	5	3	2	2	25	5	1	N	0	0	1	0	1	1
227063270	2	63	22.72	87	138	88	18	19	5	3	1.12	1	28	6	0	PD	0	0	0	0	0	1
227063417	2	63	26.84	95	122	80	14	10	5	3	1.7	1	21	5	0	N	0	0	1	0	1	1
227212188	2	63	26.58	94.5	146	94	45	13	5	2	5.35	1	23	4.8	1	N	0	0	1	1	1	1
227212290	2	63	21.2	80.5	190	100	17	18	6	3	2.94	1	34	4.5	1	N	1	0	1	0	1	1
130118685	1	64	21.55	82.3	172	94	30	22	4		1	1	34	6	1	PD	0	0	0	0	0	0
130137938	1	64	24.94	79.5	158	84	27	9	5	2.95	1.65	1.3	29	6.2	1	PD	0	0	0	0	0	0
130138012	1	64	27.43	89.2	136	96	18	25	4	2	2	1	47	6	0	PD	0	0	1	1	1	0
130177137	1	64	22.59	75.6	142	94	21	18	4	3	1	1	24	5	1	N	0	0	0	0	0	0
130248258	1	64	27.2	90.2	120	70	115	22	8	5	3	2	36	6	0	PD	1	1	1	0	1	0
130259423	1	64	27.25	88.5	160	112	14	11	4	2.3	1.32	1.1	22	5.5	1	N	0	0	0	0	0	0
130259514	1	64	24.21	79	146	90	13	16	4	2.29	0.68	1.4	24	4.7	1	N	0	0	0	0	0	0
013028A118	1	64	21.19	70.9	120	82	16	10	4	2.01	1.3	1.4	21	5.1	0	N	0	0	0	0	0	0
131209872	1	64	20.66		115	85	25	17	4	2	2	1	25	5	0	N	0	0	1	1	1	0
222066032	1	64	21.77	77	108	64	36	20	6	3	2	2	26	5	0	N	1	1	1	0	1	0
224085305	1	64	23.82	86	128	100	16	23	6	4	2	1	26	5	1	N	1	1	0	0	1	0
224085469	1	64	27.63	94	178	120	49	27	5	3	2	1	23	5	1	N	0	0	1	0	1	0
022714M643	1	64	18.87	68	128	80	56	2	5	3	2.02	2	18	5.1	0	N	0	0	1	0	1	0
130018901	2	64	21.68	80.1	150	90	14	14	6	3	0.92	2	30	4.9	1	N	1	1	0	0	1	0
130018933	2	64	19.79	73.5	156	94	16	14	4	2	0.89	2	30	5.2	1	N	0	0	0	0	0	0
130079084	2	64	27.61	92.5	110	66	21	16	4	2	1	1	24	5	0	N	0	0	0	0	0	0
130248253	2	64	19.65	66	162	90	15	9	6	4	1	2	23	6	1	PD	1	1	0	0	1	0
130319237	2	64	21.71	75.4	108	70	15	16	5	3	1	1	27	5	0	N	0	0	0	0	0	0
216080189	2	64	22.15	78	140	62	18	33	5	2	2	2	28	4	1	N	0	0	1	0	1	0
222066214	2	64	20.44	73	120	68	11	29	5	4	1	1	31	6	0	PD	0	1	0	0	1	0
222066268	2	64	15.61	63.5	108	62	14	17	6	4	1	2	14	5	0	N	1	1	0	0	1	0
224085455	2	64	26.71	81.5	138	92	11	23	5	3	1	1	21	5	0	N	0	0	0	0	0	0
224085470	2	64	22.84	79.2	128	74	19	18	6	3	2	2	18	8	0	D	1	1	1	0	1	0
022714M207	2	64	22.56	83.5	100	80	13	10	5	3	1.7	1	26	5.8	0	PD	0	0	1	0	1	0
227212104	2	64	14.62	58	160	96	19	14	5	2	2.32	2	31	5.3	1	N	0	0	1	0	1	0
130018932	1	64	26.99	91	100	70	26	16	4	2	1.59	1	23	5.6	0	PD	0	0	0	1	1	1
130177118	1	64	29.42	94	168	90	43	27	5	3.26	1.19	1.2	30	4.9	1	N	0	0	0	0	0	1
130259489	1	64	28.64	99	130	80	20	10	6	4	2	1	15	8.4	0	D	1	1	1	1	1	1
013028A005	1	64	28.38	93	118	84	31	57	3	1.66	1.19	0.8	56	5.7	0	PD	0	0	0	1	1	1
227191125	1	64	23.99	91	142	88	25	9	7	5	2.26	1	21	8.6	1	D	1	1	1	0	1	1
227212094	1	64	23.88	95	140	90	17	22	4	2	2.02	1	31	5.3	1	N	0	0	1	1	1	1
130118227	2	64	25.8	92.1	140	80	146	42	2	1	1	1	40	14	1	D	0	0	0	1	1	1
130137944	2	64	23.74	88	150	80	31	18	6	2.68	4.66	1.2	23	13.6	1	D	1	0	1	0	1	1
130248277	2	64	27.89	87	130	100	60	22	6	4	3	1	28	5	1	N	1	1	1	1	1	1
130248290	2	64	22.02	80.5	140	90	15	16	6	4	2	1	26	6	1	PD	1	1	1	0	1	1
130248357	2	64	24.64	85.8	142	90	14	13	5	3	1	1	23	5	1	N	0	0	0	0	0	1
130248549	2	64	24.93	82	180	92	134	25	5	5	2	1	24	10	1	D	0	1	1	0	1	1
214105998	2	64	27.02	83.5	134	80	14	18	4	2	0.8	2	22	4.2	0	N	0	0	0	0	0	1
216080271	2	64	25.47	86.5	170	90	54	27	6	3	4	1	27	6	1	PD	1	0	1	0	1	1
222066227	2	64	30.71	97	132	80	22	24	5	3	1	1	23	6	0	D	0	0	0	0	0	1
224085053	2	64	27.41	90	120	80	19	31	5	3	1	2	28	4	0	N	0	0	0	0	0	1
227063364	2	64	24	90	124	68	46	12	6	2	6.49	1	16	8	0	D	1	0	1	1	1	1
227191146	2	64	28.11	97.5	186	114	22	18	8	4	6.49	1	29	6	1	PD	1	1	1	0	1	1
227191322	2	64	25.97	89.5	130	80	21	18	4	1	2.02	2	15	6.3	0	PD	0	0	1	0	1	1
227191360	2	64	24.77	91	160	90	17	15	4	2	1.8	1	21	4.2	1	N	0	0	1	0	1	1
130019040	1	65	22.28	81.5	118	70	107	12	5	3	1.29	1	25	5.1	0	N	0	0	0	0	0	0
131209736	1	65	24.2	81.2	128	98	18	22	5	3	2	1	23	9	1	D	0	0	0	1	1	0
222066336	1	65	21.48	76.5	120	78	160	18	5	3	1	2	19	5	0	N	0	0	0	0	0	0
222066381	1	65	26.13	82.5	144	90	21	32	7	4	3	1	30	9	1	D	1	1	1	0	1	0
224085333	1	65	27.59	88	170	100	18	24	5	2	6	1	24	4	1	N	0	0	1	1	1	0
227034639	1	65	18.84	78.4	140	80	37	11	4	2	1.56	1	35	5.3	1	N	0	0	0	0	0	0
227212216	1	65	25.36	84.5	128	88	67	26	6	5	0	1	35	5.3	0	N	1	1	0	1	1	0
130177061	2	65	23.23	82.5	110	72	17	17	4	2.13	0.82	1.5	25	5.8	0	PD	0	0	0	0	0	0
130248370	2	65	23.95	76.5	142	78	57	18	6	4	1	2	23	6	1	PD	1	1	0	0	1	0
130248556	2	65	20.39	64	140	60	10	14	4	2	1	1	20	6	1	PD	0	0	0	0	0	0
224085144	2	65	20.26	70	132	100	13	19	5	2	1	2	21	6	1	PD	0	0	0	0	0	0
227034018	2	65	24.3	79	164	84	103	18	6	3	2.46	2	23	5	1	N	1	0	1	0	1	0
022714M208	2	65	21.89	79	120	70	13	15	5	3	0.98	1	21	5.5	0	N	0	0	0	0	0	0
022714M422	2	65	17.55	63.5	144	80	39	10	4	2	1.05	1	25	4.9	1	N	0	0	0	0	0	0
227212102	2	65	22.67	82	150	78	84	49	5	3	0.85	2	65	4.9	1	N	0	0	0	0	0	0
130248350	1	65	36.2	105	120	80	42	56	4	1.94	2.11	1.1	71	5.5	0	N	0	0	1	0	1	1
130259434	1	65	23.6	81.4	120	70	18	12	5	3	2.21	1	22	4.6	0	N	0	0	1	0	1	1
214105767	1	65	23.37	79	130	80	28	13	5	3	2.38	1	19	7.4	0	D	0	0	1	0	1	1
216080237	1	65	24.17	92	130	90	17	20	5	3	2	1	20	4	1	N	0	0	0	1	1	1
224085260	1	65	27.31	95	140	86	20	25	5	2	4	1	22	5	1	N	0	0	1	0	1	1
224085341	1	65	27.25	86.5	160	80	19	21	5	3	2	1	23	5	1	N	0	0	1	0	1	1
130137908	2	65	25.27	92.2	150	90	36	13	6	4	2	2	15	4	1	N	1	1	0	0	1	1
013028A037	2	65	32.28	99.5	178	98	17	21	5	2.86	2.07	1.2	24	5.2	1	N	0	0	1	0	1	1
130319138	2	65	25.13	92.7	140	80	27	5	5	3	1	1	16	6	1	N	0	1	0	1	1	1
214105580	2	65	31.61	103	180	100	22	19	5	3	2.94	1	25	5.4	1	N	0	0	1	1	1	1
216080203	2	65	27.98	100	130	86	18	29	7	5	2	1	25	5	0	N	1	1	1	0	1	1
222066041	2	65	21.67	75	180	106	18	29	6	3	3	1	24	5	1	N	1	0	1	0	1	1
227191187	2	65	28.65	104.5	186	102	24	26	7	4	4.61	1	22	10.5	1	D	1	1	1	0	1	1
130138081	1	66	20.52	72.8	128	88	15	14	4	2.3	0.89	1.3	31	5.7	0	PD	0	0	0	0	0	0
130259493	1	66	26.16	82.2	130	94	16	20	5	3	2.11	1	24	5.4	0	N	0	0	1	1	1	0
216080034	1	66	20.54	72.5	160	100	16	35	5	3	1	2	36	7	1	D	0	0	0	0	0	0
222066270	1	66	21.32	70	148	80	14	31	4	2	2	2	28	5	1	N	0	0	0	0	0	0
224085022	1	66	22.54	78.4	146	76	30	36	6	4	2	1	39	5	1	N	1	1	1	0	1	0
224085073	1	66	21.06	68.5	128	90	28	27	5	3	1	2	34	4	1	N	0	0	0	0	0	0
224085334	1	66	24.87	87	148	110	35	27	6	3	1	2	24	4	1	N	1	0	0	0	1	0
227034227	1	66	19.85	70	120	76	16	18	6	4	0.79	2	30	5.3	0	N	1	1	0	0	1	0
227191126	1	66	22.67	87.5	138	80	63	13	8	5	2.14	2	28	8.2	0	D	1	1	1	0	1	0
227212267	1	66	21.29	75.5	120	64	15	15	5	3	0.7	2	20	5.4	0	N	0	0	0	0	0	0
130319277	2	66	25.1	83.5	130	80	16	19	7	5	1	2	34	5	0	N	1	1	0	0	1	0
216080104	2	66	21.19	70	150	80	15	23	5	3	1	2	27	5	1	N	0	0	0	0	0	0
227034008	2	66	17.17	63.5	132	56	75	15	5	2	2.12	2	24	5.6	0	PD	0	0	1	0	1	0
227063414	2	66	21.37	78	170	88	15	17	5	3	1.76	1	23	6	1	PD	0	0	1	0	1	0
130248276	1	66	29.12	100.5	100	70	24	13	4	2	1	1	24	5	0	N	0	0	0	0	0	1
130248635	1	66	24.47	96	150	74	29	13	6	4	1	1	19	6	1	PD	1	1	0	0	1	1
022714M687	1	66	22.98	85	144	100	17	8	4	2	2.47	1	22	4.5	1	N	0	0	1	1	1	1
130019042	2	66	25.59	86.3	150	78	20	14	3	1	2.2	1	20	4.3	1	D	0	0	1	1	1	1
130077407	2	66	25.51	89	120	80	163	18	6	3	3	1	32	6	0	PD	1	1	1	0	1	1
130157710	2	66	26.15	95	150	100	40	20	8	6	2	1	28	6	1	PD	1	1	1	0	1	1
130259589	2	66	25.1	82	120	90	41	9	6	3	3	1	14	6	1	PD	1	1	1	0	1	1
130319165	2	66	24.5	88.5	105	70	47	116	6	3.7	3.31	0.8	113	11.5	0	D	1	1	1	1	1	1
214105786	2	66	27.27	99	158	104	29	17	4	2	1.81	1	20	6	1	PD	0	0	1	1	1	1
216080016	2	66	24.88	91	142	80	44	29	5	3	2	1	26	5	1	N	0	0	1	0	1	1
224085343	2	66	24.5	82	118	70	25	20	7	5	2	1	21	5	0	N	1	1	1	0	1	1
0130157800（李春香）	1	67	24.24	83	110	80	14	13	4	2.17	2.05	0.9	24	5.5	0	N	0	0	1	1	1	0
222066226	1	67	25.18	86	144	74	19	28	5	3	1	1	29	5	1	N	0	0	0	0	0	0
224085465	1	67	25.17	80	114	72	10	21	4	2	1	1	25	5	0	N	0	0	0	0	0	0
227034032	1	67	21.56	74	150	70	337	65	5	3	2.59	1	65	5.1	1	N	0	0	1	0	1	0
227063363	1	67	20.44	75	168	108	34	15	4	2	0.94	1	30	5	1	N	0	0	0	0	0	0
130177057	2	67	29.08	90	122	70	17	18	6	3.55	2.1	1.5	26	5.4	0	N	1	1	1	0	1	0
224085437	2	67	19.48	84	118	74	15	22	7	5	1	2	27	5	0	N	1	1	0	0	1	0
227034403	2	67	25.3	84.5	120	62	57	15	5	3	1.59	1	38	5.6	0	PD	0	0	0	0	0	0
130157708	1	67	27.73	90	160	80	22	22	6	3.93	1.91	1.2	30	5.1	1	N	1	1	1	0	1	1
130177087	1	67	27.74	94.3	148	96	24	38	5	3	3	1	33	6	1	PD	0	0	1	1	1	1
130018927	2	67	22.8	80.5	168	96	13	13	5	3	1.55	1	25	5.4	1	N	0	0	0	0	0	1
130079081	2	67	22.32	80	130	70	66	45	5	3	3.62	1	29	5.9	0	PD	0	0	1	1	1	1
130248349	2	67	29.72	97	150	80	23	16	5	2.85	1.86	1.3	24	6.2	1	PD	0	0	1	0	1	1
130248633	2	67	36.58	100.5	154	80	21	10	5	3	1	1	14	6	1	D	0	0	0	0	0	1
130259490	2	67	27.34	83	182	90	18	8	5	3	2.06	1	22	5.7	1	PD	0	0	1	1	1	1
130259494	2	67	27.16	84.4	150	100	27	10	6	3	4.56	1	20	6	1	PD	1	0	1	0	1	1
130018813	1	68	21.01	73.3	110	80	12	10	6	4	1	2	17	6	0	PD	1	1	0	0	1	0
214105805	1	68	26.3	89	142	82	69	33	6	4	2.92	1	34	5.9	1	PD	1	1	1	1	1	0
216080086	1	68	21.49	71.5	160	94	11	21	4	2	1	1	23	5	1	N	0	0	0	0	0	0
224085115	1	68	23.96	73.8	130	82	18	27	5	3	1	1	23	6	0	PD	0	0	0	0	0	0
227034197	1	68	20.96	66	142	74	17	15	4	2	1.63	2	23	5.8	1	PD	0	0	0	0	0	0
130077305	2	68	24.16	77.2	160	90	33	15	3	0.74	1.68	1.5	23	5	1	N	0	0	0	0	0	0
130319183	2	68	22.64	83	150	100	38	34	7	5	2.08	1	42	5.4	1	N	1	1	1	1	1	0
214105766	2	68	24.67	82.5	170	90	14	20	5	3	1.33	1	32	4.4	1	N	0	0	0	0	0	0
130077420	1	68	30.15	95	130	82	29	24	5	3	2	1	30	6	0	PD	0	0	1	1	1	1
130118360	1	68	25.28	89.4	128	78	19	18	4	2.13	1.92	1	30	5	0	N	0	0	1	1	1	1
130157712	2	68	27.97	105.5	120	80	26	14	5	2.69	2.67	1.1	18	6.7	0	PD	0	0	1	0	1	1
216080110	2	68	25.77	94.5	158	78	27	33	5	3	1	2	30	6	1	PD	0	0	0	0	0	1
130077302	1	69	18.95	72	120	70	14	15	4	2	1	2	20	5	0	N	0	0	0	0	0	0
130248512	1	69	24.7	80.5	178	80	21	17	4	2	1	2	23	5	1	N	0	0	0	0	0	0
131209732	1	69	27.09	92.8	152	88	62	14	4	2	1	1	21	5	1	N	0	0	0	1	1	0
222066202	1	69	23.27	78.5	116	74	16	33	4	2	1	2	43	5	0	N	0	0	0	0	0	0
224085436	1	69	25.65	82.8	160	98	56	44	5	3	3	1	38	5	1	N	0	0	1	1	1	0
227063296	1	69	25.09	82	120	80	26	16	6	4	1.53	2	20	8	0	D	1	1	0	0	1	0
227191129	1	69	19.91	75	170	110	19	16	5	3	1.11	2	32	5.5	1	N	0	0	0	0	0	0
130018814	2	69	26.9	88.6	180	100	15	13	4	1.97	1.17	1.5	24	5.3	1	N	0	0	0	0	0	0
130077303	2	69	18.58	71.6	140	80	13	10	5	3	2	1	28	5	1	N	0	0	1	0	1	0
130118632	2	69	24.28	79	186	120	13	12	5	2.63	2.79	1.1	19	5	1	N	0	0	1	0	1	0
216080177	2	69	19.86	73	220	110	18	19	5	2	2	2	21	4	1	N	0	0	1	0	1	0
216080109	1	69	28.87	97	188	90	29	30	5	2	4	1	28	6	1	PD	0	0	1	1	1	1
222066257	1	69	27.57	88	132	82	21	30	4	2	2	1	24	7	0	D	0	0	0	0	0	1
227063059	1	69	28.69	101	160	98	25	20	3	1	2.01	1	22	5.5	1	N	0	0	1	1	1	1
130077441	2	69	27.37	101	174	86	24	9	9	7.9	0	1.1	22	5	1	N	1	1	0	0	1	1
130118263	2	69	29.22	88	102	68	45	8	5	3	1.83	1	16	6.8	0	PD	0	0	1	0	1	1
130177025	2	69	24.39	106.5	110	70	89	49	5	2.93	2.35	1	52	7.4	0	D	0	0	1	1	1	1
013028A102	2	69	31.15	97	158	60	40	19	5	3	2	1	24	5	1	N	0	0	0	0	0	1
130118643	1	70	27.25	95	198	118	53	16	6	4	2	1	26	5	1	N	1	1	1	0	1	0
214105990	1	70	20.55	81	122	82	19	17	5	3	1.07	1	26	3.8	0	N	0	0	0	0	0	0
216080301	1	70	21.53	75	146	88	16	32	5	3	1	2	39	7	1	D	0	0	0	0	0	0
222066077	1	70	19.97	72.5	130	50	13	26	5	3	1	2	31	5	0	N	0	0	0	0	0	0
227034401	1	70	24.09	90.5	132	78	32	10	5	3	6.45	1	25	4.6	0	N	0	1	1	1	1	0
227191321	1	70	21.06	84	158	100	111	25	7	4	2.01	2	29	5.7	1	PD	1	1	1	0	1	0
130018919	2	70	25.95	77	110	80	17	11	4	2	3	1	25	6	0	PD	0	0	1	1	1	0
216080315	2	70	18.93	70	134	70	16	20	5	3	1	2	21	6	0	PD	0	0	0	0	0	0
130018959	1	70	26.27	93	128	90	37	18	4	2	1.87	1	23	5.1	1	N	0	0	1	1	1	1
130118564	1	70	25.24	37.4	156	90	58	13	7	4.64	2.78	1.1	20	5.4	1	N	1	1	1	0	1	1
013028A011	1	70	24.39	83	140	80	30	23	5	2.83	2.57	1	25	5.3	1	N	0	0	1	1	1	1
131209827	1	70	30.45	100	160	87	48	12	5	3	3	1	15	11	1	D	0	0	1	1	1	1
130118644	2	70	26.56	86.7	160	90	16	13	6	3.38	1.37	2	31	5.5	1	N	1	1	0	0	1	1
214105991	2	70	23.64	88.5	138	82	16	16	6	2	3.48	1	21	4.8	0	N	1	0	1	1	1	1
022714M071	2	70	22.77	82.5	186	98	17	8	4	2	2.75	1	21	5.1	1	N	0	0	1	1	1	1
130077390	1	71	20.52	74.2	150	90	15	13	4	2	2	1	28	7	1	D	0	0	1	1	1	0
130177099	1	71	18.67	64	130	90	24	13	5	2.6	0.89	2	24	4.6	1	N	0	0	0	0	0	0
130259456	2	71	20.7	70.5	100	66	27	11	4	2	1.17	2	18	5.4	0	N	0	0	0	0	0	0
216080111	2	71	17.04	63	220	120	25	19	5	3	2	1	21	5	1	N	0	0	1	0	1	0
216080122	2	71	23.97	80.5	128	68	18	26	5	2	1	2	26	5	0	N	0	0	0	0	0	0
130018854	1	71	29.36	95.5	130	80	32	25	4	2	2.39	1	26	5.1	0	N	0	0	1	1	1	1
130077436	1	71	25.66	91	152	78	35	13	5	3	3	1	23	9	1	D	0	0	1	1	1	1
130077463	1	71	23.01	69	180	90	41	16	5	3.21	1.29	1.2	30	4.9	1	N	0	0	0	0	0	1
227063049	1	71	28.4	93	140	80	30	16	5	3	1.65	2	30	5.5	1	N	0	0	0	0	0	1
130018984	2	71	32.01	100.5	156	84	20	11	4	2	2.32	1	14	6	1	D	0	0	1	1	1	1
130157757	2	71	30.51	93.8	184	90	27	10	4	2	1.3	1	23	8.2	1	D	0	0	0	1	1	1
130018920	1	72	19.74	69.8	118	80	19	11	5	2	1	3	30	6	0	PD	0	0	0	0	0	0
130177056	1	72	19.31	59	124	80	17	12	4	2.11	0.64	1.6	30	5.1	0	N	0	0	0	0	0	0
130259552	1	72	22.72	76	120	80	14	15	4	2.49	0.91	1.1	26	4.8	0	N	0	0	0	0	0	0
224085117	1	72	19.66	81.5	110	70	11	26	5	3	2	1	29	6	0	N	0	0	1	1	1	0
227191182	1	72	18.65	77.9	166	78	25	21	6	4	1.24	2	26	8.5	1	D	1	1	0	0	1	0
227212150	1	72	21.57	85.5	150	100	14	20	4	2	1.79	1	18	5.4	1	N	0	0	1	0	1	1
130018815	2	72	23.45	88.1	120	80	14	8	6	3.93	2.13	1.1	21	5.2	0	N	1	1	1	0	1	1
130118530	2	72	32.28	100	130	90	21	14	4	2.1	1.77	1.1	19	5.5	1	N	0	0	1	0	1	1
130259574	2	72	28.62	94	170	90	12	18	4	2.04	1.02	1.5	31	4.6	1	N	0	0	0	0	0	1
130319240	2	72	29.47	97	155	85	41	35	6	3.55	2.97	1.1	43	6.2	1	PD	1	1	1	0	1	1
130118529	1	73	24.97	90	140	90	23	19	4	2.64	1.45	0.7	27	4.7	1	N	0	0	0	1	1	0
224085151	1	73	21.11	70.8	138	100	19	28	4	2	1	1	37	5	1	N	0	0	0	0	0	0
130079088	2	73	25.41	79.5	140	84	28	22	6	3.91	1.95	1.2	34	5.2	1	N	1	1	1	0	1	0
214105688	2	73	21.33	74	128	80	25	13	5	3	1.15	1	20	6.1	0	PD	0	0	0	0	0	0
227034193	2	73	22.41	82.2	144	92	17	15	4	2	1.05	1	20	5.7	1	PD	0	0	0	1	1	0
130137943	1	73	23.63	77.5	144	90	12	15	5	2.36	0.53	2.4	30	5.3	1	N	0	0	0	0	0	1
130319172	1	73	32.7	108	136	90	35	16	5	3	2.93	1	21	9.1	1	D	0	0	1	1	1	1
227034160	1	73	22.99	91.2	150	92	25	24	6	4	3.93	1	36	5.4	1	N	1	1	1	1	1	1
227063130	1	73	26.26	94	210	110	22	16	5	3	1.32	1	24	5.4	1	N	0	0	0	0	0	1
130019066	2	73	25.38	83.8	180	90	16	9	5	3	1.7	1	14	5.9	1	PD	0	0	1	0	1	1
130079087	2	73	29.56	93.5	184	94	25	14	5	3	1.66	1	25	4.7	1	N	0	0	0	0	0	1
216080066	2	73	27.04	98	142	80	34	30	6	4	2	2	22	5	1	N	1	1	1	0	1	1
130018873	1	74	24.84	86	150	70	11	17	4	3	0.9	1	28	4.6	1	N	0	0	0	1	1	0
130138070	1	74	20.58	72	132	88	14	17	6	3.71	1.96	1.4	33	5.5	0	N	1	1	1	0	1	0
130157711	1	74	22.52	79	170	100	13	11	5	3.4	0	1.6	21	5.1	1	N	0	1	0	0	1	0
227191387	1	74	19.53	60.5	150	84	40	15	4	2	0.97	2	26	5	1	N	0	0	0	0	0	0
131209791	1	74	27.42	96	110	80	20	19	5	3	2	1	21	5	0	N	0	0	1	0	1	1
227212396	1	74	31.48	106	124	88	102	21	8	7	6	1	28	6.5	0	D	1	1	1	1	1	1
130018874	2	74	29.34	86	164	70	28	17	4	2	1.25	1	20	5	1	N	0	0	0	0	0	1
227212151	2	74	31.84	112	130	60	15	11	5	2	1.78	2	30	4.9	0	N	0	0	1	0	1	1
130077479	1	75	28.16	90.5	150	88	47	14	6	3.43	1.48	1.9	27	7.3	1	D	1	1	0	0	1	0
130319260	1	75	25.29	82	155	105	28	13	5	3	1	2	29	7	1	PD	0	0	0	0	0	0
227034274	1	75	21.12	76.5	138	80	23	12	5	3	0.99	1	29	4.9	0	N	0	0	0	0	0	0
227063053	2	75	22.51	77.5	150	70	37	21	4	2	2.05	1	28	6.6	1	PD	0	0	1	0	1	0
130319239	1	75	24.83	86.7	122	80	32	13	6	3.48	2.68	1.3	24	5.2	0	N	1	1	1	0	1	1
130019011	2	75	27.35	94.5	156	88	50	19	5	4	0	1	26	5.1	1	N	0	1	0	0	1	1
130138071	2	75	26.25	95	130	80	41	14	5	2.68	2.69	1.1	22	10.6	0	D	0	0	1	0	1	1
